# Supplementary material for: N-[(E)-4-Fluoro­benzyl­idene]-3,4-di­methyl­aniline
Source: Acta Crystallogr Sect E Struct Rep Online. 2012 Jul 10;68(Pt 8):o2415. doi: 10.1107/S1600536812030474 (PMC3414334; doi:10.1107/S1600536812030474)
Supplement: Supplementary file 1 [file e-68-o2415-sup1.cif]

##############################################################################
#                                                                            #
# This CIF contains the data in a paper accepted for publication in          #
# Acta Crystallographica Section E. It conforms to the requirements of       #
# Notes for Authors for Acta Crystallographica Section E, and has been       #
# peer reviewed under the auspices of the IUCr Commission on Journals.       #
#                                                                            #
# Full details of the Crystallographic Information File format               #
# are given in the paper "The Crystallographic Information File (CIF):       #
# a New Standard Archive File for Crystallography" by S. R. Hall, F. H.      #
# Allen and I. D. Brown [Acta Cryst. (1991), A47, 655-685].                  #
#                                                                            #
# The current version of the core CIF dictionary is obtainable from          #
# ftp://ftp.iucr.org/pub/cif_core.dic.                                       #
#                                                                            #
# Software is freely available for graphical display of the structure(s)     #
# in this CIF. For information consult the CIF software page                 #
# http://www.iucr.org/resources/cif/software.                                #
#                                                                            #
# This file may be used for bona fide research purposes within the           #
# scientific community so long as proper attribution is given to the journal # 
# article from which it was obtained.                                        #
#                                                                            #
##############################################################################
data_global
_audit_creation_method     'form.cif (version 2.0)'
_journal_data_validation_number     ?
_journal_date_recd_electronic     2012-05-22
_journal_date_accepted     2012-07-04
_journal_name_full     'Acta Crystallographica, Section E'
_journal_year     2012
_journal_volume     68
_journal_issue      8
_journal_page_first     o2415
_journal_page_last     o2415
_journal_paper_category     QO
_journal_paper_doi     10.1107/S1600536812030474
_journal_coeditor_code     IM2381
_publ_contact_author_name     'Dr. Ke-Wei Lei'
_publ_contact_author_address
;
    State Key Lab. Base of Novel Functional Materials and Preparation Science
    Institute of Solid Materials Chemistry
    Faculty of Materials Science and Chemical Engineering
    Ningbo University
    Ningbo 315211
    People's Republic of China
;
_publ_contact_author_email     'leikeweipublic@hotmail.com'
_publ_contact_author_fax     '86 574 87600791'
_publ_contact_author_phone     '86 574 87600791'
_publ_section_title
;
<i>N</i>-[(<i>E</i>)-4-Fluorobenzylidene]-3,4-dimethylaniline
;
loop_
    _publ_author_name
    _publ_author_footnote
    _publ_author_address
    'Yue-Bao Jin' ?
;
    State Key Laboratory Base of Novel Functional Materials and Preparation
 Science
    Institute of Solid Materials Chemistry
    Faculty of Materials Science and Chemical Engineering
    Ningbo University
    Ningbo 315211
    People's Republic of China
;
    'Yong-Kang Chang' ?
;
    State Key Laboratory Base of Novel Functional Materials and Preparation
 Science
    Institute of Solid Materials Chemistry
    Faculty of Materials Science and Chemical Engineering
    Ningbo University
    Ningbo 315211
    People's Republic of China
;
    'Ying Zhang' ?
;
    State Key Laboratory Base of Novel Functional Materials and Preparation
 Science
    Institute of Solid Materials Chemistry
    Faculty of Materials Science and Chemical Engineering
    Ningbo University
    Ningbo 315211
    People's Republic of China
;
    'Ke-Wei Lei' ?
;
    State Key Laboratory Base of Novel Functional Materials and Preparation
 Science
    Institute of Solid Materials Chemistry
    Faculty of Materials Science and Chemical Engineering
    Ningbo University
    Ningbo 315211
    People's Republic of China
;
_publ_section_synopsis     .
data_I
_audit_creation_method     SHELXL-97
_chemical_name_systematic
;
<i>N</i>-[(<i>E</i>)-4-Fluorobenzylidene]-3,4-dimethylaniline
;
_chemical_name_common     ?
_chemical_formula_moiety     'C15 H14 F N'
_chemical_formula_sum     'C15 H14 F N'
_chemical_formula_iupac     'C15 H14 F N'
_chemical_formula_weight     227.27
_chemical_melting_point     ?
_symmetry_cell_setting     orthorhombic
_symmetry_space_group_name_H-M     'P 21 21 21'
_symmetry_space_group_name_Hall     'P 2ac 2ab'
loop_
    _symmetry_equiv_pos_as_xyz
    'x, y, z'
    '-x+1/2, -y, z+1/2'
    'x+1/2, -y+1/2, -z'
    '-x, y+1/2, -z+1/2'
_cell_length_a     7.7487(3)
_cell_length_b     11.3404(3)
_cell_length_c     14.2969(4)
_cell_angle_alpha     90.00
_cell_angle_beta     90.00
_cell_angle_gamma     90.00
_cell_volume     1256.31(7)
_cell_formula_units_Z     4
_cell_measurement_reflns_used     4863
_cell_measurement_theta_min     0.967
_cell_measurement_theta_max     29.070
_cell_measurement_temperature     293(2)
_exptl_crystal_description     block
_exptl_crystal_colour     yellow
_exptl_crystal_size_max     0.42
_exptl_crystal_size_mid     0.21
_exptl_crystal_size_min     0.16
_exptl_crystal_density_diffrn     1.202
_exptl_crystal_density_meas     ?
_exptl_crystal_density_method     'not measured'
_exptl_crystal_F_000     480
_exptl_absorpt_coefficient_mu     0.080
_exptl_absorpt_correction_type     multi-scan
_exptl_absorpt_process_details     '(ABSCOR; Higashi, 1995)'
_exptl_absorpt_correction_T_min     0.978
_exptl_absorpt_correction_T_max     0.988
_exptl_special_details
;
;
_diffrn_ambient_temperature     293(2)
_diffrn_radiation_type     MoK\a
_diffrn_radiation_wavelength     0.71073
_diffrn_radiation_source     'fine-focus sealed tube'
_diffrn_radiation_monochromator     graphite
_diffrn_measurement_device_type     'Rigaku R-AXIS RAPID'
_diffrn_measurement_method     '\w scans'
_diffrn_detector_area_resol_mean     ?
_diffrn_reflns_number     10903
_diffrn_reflns_av_R_equivalents     0.0225
_diffrn_reflns_av_sigmaI/netI     0.0148
_diffrn_reflns_theta_min     2.99
_diffrn_reflns_theta_max     29.07
_diffrn_reflns_theta_full     29.07
_diffrn_measured_fraction_theta_max     0.998
_diffrn_measured_fraction_theta_full     0.998
_diffrn_reflns_limit_h_min     -9
_diffrn_reflns_limit_h_max     10
_diffrn_reflns_limit_k_min     -14
_diffrn_reflns_limit_k_max     14
_diffrn_reflns_limit_l_min     -18
_diffrn_reflns_limit_l_max     18
_diffrn_standards_number     ?
_diffrn_standards_interval_count     ?
_diffrn_standards_interval_time     ?
_diffrn_standards_decay_%     ?
_refine_special_details
;
Refinement of <i>F</i>^2^ against ALL reflections. The weighted <i>R</i>-factor
<i>wR</i> and goodness of fit <i>S</i> are based on <i>F</i>^2^, conventional
<i>R</i>-factors <i>R</i> are based on <i>F</i>, with <i>F</i> set to zero for
negative <i>F</i>^2^. The threshold expression of <i>F</i>^2^ >
\s(<i>F</i>^2^) is used only for calculating <i>R</i>-factors(gt) <i>etc</i>.
and is not relevant to the choice of reflections for refinement.
<i>R</i>-factors based on <i>F</i>^2^ are statistically about twice as large
as those based on <i>F</i>, and <i>R</i>- factors based on ALL data will be
even larger.
;
_reflns_number_total     1941
_reflns_number_gt     1476
_reflns_threshold_expression     I>2sigma(I)
_refine_ls_structure_factor_coef     Fsqd
_refine_ls_matrix_type     full
_refine_ls_R_factor_all     0.0489
_refine_ls_R_factor_gt     0.0397
_refine_ls_wR_factor_gt     0.0965
_refine_ls_wR_factor_ref     0.1030
_refine_ls_goodness_of_fit_ref     1.048
_refine_ls_restrained_S_all     1.048
_refine_ls_number_reflns     1941
_refine_ls_number_parameters     154
_refine_ls_number_restraints     0
_refine_ls_hydrogen_treatment     constr
_refine_ls_weighting_scheme     calc
_refine_ls_weighting_details
         'calc w=1/[\s^2^(Fo^2^)+(0.0515P)^2^+0.1023P] where P=(Fo^2^+2Fc^2^)/3'
_atom_sites_solution_hydrogens     geom
_atom_sites_solution_primary     direct
_atom_sites_solution_secondary     difmap
_refine_ls_shift/su_max     0.001
_refine_ls_shift/su_mean     0.000
_refine_diff_density_max     0.103
_refine_diff_density_min     -0.150
_refine_ls_extinction_method     none
_refine_ls_extinction_coef     ?
loop_
    _atom_type_symbol
    _atom_type_description
    _atom_type_scat_dispersion_real
    _atom_type_scat_dispersion_imag
    _atom_type_scat_source
    'C' 'C' 0.0033 0.0016
                         'International Tables Vol C Tables 4.2.6.8 and 6.1.1.4'
    'H' 'H' 0.0000 0.0000
                         'International Tables Vol C Tables 4.2.6.8 and 6.1.1.4'
    'O' 'O' 0.0106 0.0060
                         'International Tables Vol C Tables 4.2.6.8 and 6.1.1.4'
    'F' 'F' 0.0171 0.0103
                         'International Tables Vol C Tables 4.2.6.8 and 6.1.1.4'
    'N' 'N' 0.0061 0.0033
                         'International Tables Vol C Tables 4.2.6.8 and 6.1.1.4'
_computing_data_collection     'RAPID-AUTO (Rigaku, 1998)'
_computing_cell_refinement     'RAPID-AUTO (Rigaku, 1998)'
_computing_data_reduction     'CrystalStructure (Rigaku/MSC, 2004)'
_computing_structure_solution     'SHELXS97 (Sheldrick, 2008)'
_computing_structure_refinement     'SHELXL97 (Sheldrick, 2008)'
_computing_molecular_graphics     'SHELXTL (Sheldrick, 2008)'
_computing_publication_material     'SHELXL97 (Sheldrick, 2008)'
loop_
    _atom_site_type_symbol
    _atom_site_label
    _atom_site_fract_x
    _atom_site_fract_y
    _atom_site_fract_z
    _atom_site_U_iso_or_equiv
    _atom_site_adp_type
    _atom_site_calc_flag
    _atom_site_refinement_flags
    _atom_site_occupancy
    _atom_site_symmetry_multiplicity
    _atom_site_disorder_assembly
    _atom_site_disorder_group
    N N1 0.5157(2) 0.33118(14) 0.66820(10) 0.0529(4) Uani d . 1 1 . .
    F F1 0.3419(2) 0.37162(14) 1.10226(9) 0.0933(5) Uani d . 1 1 . .
    C C6 0.5091(2) 0.27263(16) 0.50536(13) 0.0487(4) Uani d . 1 1 . .
    H H3A 0.4576 0.2024 0.5241 0.058 Uiso calc R 1 1 . .
    C C1 0.5509(2) 0.35665(15) 0.57238(12) 0.0472(4) Uani d . 1 1 . .
    C C10 0.4210(2) 0.39849(16) 0.81944(13) 0.0502(4) Uani d . 1 1 . .
    C C4 0.6225(2) 0.39542(17) 0.38272(12) 0.0503(4) Uani d . 1 1 . .
    C C12 0.4505(3) 0.28949(19) 0.96341(15) 0.0638(5) Uani d . 1 1 . .
    H H7A 0.4877 0.2234 0.9962 0.077 Uiso calc R 1 1 . .
    C C7 0.4517(2) 0.41157(16) 0.71858(13) 0.0517(4) Uani d . 1 1 . .
    H H8A 0.4225 0.4827 0.6904 0.062 Uiso calc R 1 1 . .
    C C5 0.5424(2) 0.29105(16) 0.41079(12) 0.0488(4) Uani d . 1 1 . .
    C C15 0.3412(3) 0.48874(18) 0.86852(14) 0.0636(5) Uani d . 1 1 . .
    H H10A 0.3062 0.5563 0.8368 0.076 Uiso calc R 1 1 . .
    C C2 0.6304(2) 0.46021(16) 0.54411(13) 0.0534(4) Uani d . 1 1 . .
    H H11A 0.6600 0.5173 0.5880 0.064 Uiso calc R 1 1 . .
    C C14 0.3125(3) 0.4801(2) 0.96400(16) 0.0696(6) Uani d . 1 1 . .
    H H12A 0.2571 0.5401 0.9967 0.083 Uiso calc R 1 1 . .
    C C9 0.6641(3) 0.4191(2) 0.28139(13) 0.0715(6) Uani d . 1 1 . .
    H H13A 0.7189 0.4948 0.2758 0.107 Uiso calc R 1 1 . .
    H H13B 0.5596 0.4187 0.2454 0.107 Uiso calc R 1 1 . .
    H H13C 0.7405 0.3591 0.2585 0.107 Uiso calc R 1 1 . .
    C C13 0.3683(3) 0.3808(2) 1.00840(13) 0.0629(6) Uani d . 1 1 . .
    C C11 0.4761(3) 0.29881(17) 0.86783(13) 0.0571(5) Uani d . 1 1 . .
    H H15A 0.5306 0.2380 0.8357 0.068 Uiso calc R 1 1 . .
    C C3 0.6656(2) 0.47809(16) 0.45035(13) 0.0547(4) Uani d . 1 1 . .
    H H16A 0.7197 0.5476 0.4321 0.066 Uiso calc R 1 1 . .
    C C8 0.4925(3) 0.19754(19) 0.34034(14) 0.0686(6) Uani d . 1 1 . .
    H H17A 0.4392 0.1325 0.3721 0.103 Uiso calc R 1 1 . .
    H H17B 0.5939 0.1705 0.3082 0.103 Uiso calc R 1 1 . .
    H H17C 0.4129 0.2303 0.2959 0.103 Uiso calc R 1 1 . .
loop_
    _atom_site_aniso_label
    _atom_site_aniso_U_11
    _atom_site_aniso_U_22
    _atom_site_aniso_U_33
    _atom_site_aniso_U_12
    _atom_site_aniso_U_13
    _atom_site_aniso_U_23
    N1 0.0567(9) 0.0536(8) 0.0484(8) -0.0007(8) 0.0001(7) 0.0004(6)
    F1 0.1076(11) 0.1181(12) 0.0544(7) -0.0131(10) 0.0177(8) -0.0034(7)
    C6 0.0467(9) 0.0448(9) 0.0546(10) -0.0030(8) 0.0043(8) 0.0006(7)
    C1 0.0444(9) 0.0478(9) 0.0495(9) 0.0035(7) -0.0015(8) 0.0031(7)
    C10 0.0439(9) 0.0534(9) 0.0532(10) -0.0025(8) -0.0008(8) -0.0032(8)
    C4 0.0431(9) 0.0556(10) 0.0521(10) 0.0019(8) -0.0011(8) 0.0055(8)
    C12 0.0736(13) 0.0594(11) 0.0584(11) -0.0070(11) -0.0023(11) 0.0069(9)
    C7 0.0494(10) 0.0533(10) 0.0525(10) 0.0010(8) -0.0048(8) 0.0036(8)
    C5 0.0407(9) 0.0535(10) 0.0521(10) 0.0003(8) 0.0012(8) -0.0025(8)
    C15 0.0624(12) 0.0614(11) 0.0669(12) 0.0131(11) 0.0063(11) -0.0003(10)
    C2 0.0556(11) 0.0486(9) 0.0560(10) -0.0047(8) -0.0050(9) -0.0011(8)
    C14 0.0643(12) 0.0753(13) 0.0691(13) 0.0067(12) 0.0145(11) -0.0122(11)
    C9 0.0788(14) 0.0785(14) 0.0573(12) -0.0087(13) 0.0069(12) 0.0099(10)
    C13 0.0626(12) 0.0767(14) 0.0492(10) -0.0163(12) 0.0079(10) -0.0067(9)
    C11 0.0664(12) 0.0501(9) 0.0548(10) -0.0025(10) 0.0011(10) -0.0039(8)
    C3 0.0549(10) 0.0489(9) 0.0601(10) -0.0072(9) -0.0002(10) 0.0062(8)
    C8 0.0717(14) 0.0724(13) 0.0616(12) -0.0123(11) 0.0099(11) -0.0150(10)
_geom_special_details
;
All e.s.d.'s (except the e.s.d. in the dihedral angle between two l.s. planes)
are estimated using the full covariance matrix. The cell e.s.d.'s are taken
into account individually in the estimation of e.s.d.'s in distances, angles
and torsion angles; correlations between e.s.d.'s in cell parameters are only
used when they are defined by crystal symmetry. An approximate (isotropic)
treatment of cell e.s.d.'s is used for estimating e.s.d.'s involving l.s.
planes.
;
loop_
    _geom_bond_atom_site_label_1
    _geom_bond_atom_site_label_2
    _geom_bond_site_symmetry_2
    _geom_bond_distance
    _geom_bond_publ_flag
    N1 C7 . 1.263(2) ?
    N1 C1 . 1.426(2) ?
    F1 C13 . 1.361(2) ?
    C6 C1 . 1.390(3) ?
    C6 C5 . 1.392(2) ?
    C6 H3A . 0.9300 ?
    C1 C2 . 1.386(2) ?
    C10 C15 . 1.387(3) ?
    C10 C11 . 1.392(3) ?
    C10 C7 . 1.469(2) ?
    C4 C3 . 1.387(3) ?
    C4 C5 . 1.395(2) ?
    C4 C9 . 1.508(2) ?
    C12 C13 . 1.375(3) ?
    C12 C11 . 1.385(3) ?
    C12 H7A . 0.9300 ?
    C7 H8A . 0.9300 ?
    C5 C8 . 1.513(3) ?
    C15 C14 . 1.386(3) ?
    C15 H10A . 0.9300 ?
    C2 C3 . 1.383(3) ?
    C2 H11A . 0.9300 ?
    C14 C13 . 1.364(3) ?
    C14 H12A . 0.9300 ?
    C9 H13A . 0.9600 ?
    C9 H13B . 0.9600 ?
    C9 H13C . 0.9600 ?
    C11 H15A . 0.9300 ?
    C3 H16A . 0.9300 ?
    C8 H17A . 0.9600 ?
    C8 H17B . 0.9600 ?
    C8 H17C . 0.9600 ?
loop_
    _geom_angle_atom_site_label_1
    _geom_angle_atom_site_label_2
    _geom_angle_atom_site_label_3
    _geom_angle_site_symmetry_1
    _geom_angle_site_symmetry_3
    _geom_angle
    _geom_angle_publ_flag
    C7 N1 C1 . . 118.46(16) ?
    C1 C6 C5 . . 121.56(16) ?
    C1 C6 H3A . . 119.2 ?
    C5 C6 H3A . . 119.2 ?
    C2 C1 C6 . . 118.92(17) ?
    C2 C1 N1 . . 122.44(16) ?
    C6 C1 N1 . . 118.60(16) ?
    C15 C10 C11 . . 118.99(18) ?
    C15 C10 C7 . . 119.64(18) ?
    C11 C10 C7 . . 121.33(17) ?
    C3 C4 C5 . . 118.67(16) ?
    C3 C4 C9 . . 119.82(17) ?
    C5 C4 C9 . . 121.51(17) ?
    C13 C12 C11 . . 118.1(2) ?
    C13 C12 H7A . . 121.0 ?
    C11 C12 H7A . . 121.0 ?
    N1 C7 C10 . . 123.40(17) ?
    N1 C7 H8A . . 118.3 ?
    C10 C7 H8A . . 118.3 ?
    C6 C5 C4 . . 119.28(16) ?
    C6 C5 C8 . . 119.61(17) ?
    C4 C5 C8 . . 121.11(17) ?
    C14 C15 C10 . . 121.2(2) ?
    C14 C15 H10A . . 119.4 ?
    C10 C15 H10A . . 119.4 ?
    C3 C2 C1 . . 119.62(17) ?
    C3 C2 H11A . . 120.2 ?
    C1 C2 H11A . . 120.2 ?
    C13 C14 C15 . . 117.8(2) ?
    C13 C14 H12A . . 121.1 ?
    C15 C14 H12A . . 121.1 ?
    C4 C9 H13A . . 109.5 ?
    C4 C9 H13B . . 109.5 ?
    H13A C9 H13B . . 109.5 ?
    C4 C9 H13C . . 109.5 ?
    H13A C9 H13C . . 109.5 ?
    H13B C9 H13C . . 109.5 ?
    F1 C13 C14 . . 118.3(2) ?
    F1 C13 C12 . . 118.2(2) ?
    C14 C13 C12 . . 123.44(19) ?
    C12 C11 C10 . . 120.55(19) ?
    C12 C11 H15A . . 119.7 ?
    C10 C11 H15A . . 119.7 ?
    C2 C3 C4 . . 121.94(17) ?
    C2 C3 H16A . . 119.0 ?
    C4 C3 H16A . . 119.0 ?
    C5 C8 H17A . . 109.5 ?
    C5 C8 H17B . . 109.5 ?
    H17A C8 H17B . . 109.5 ?
    C5 C8 H17C . . 109.5 ?
    H17A C8 H17C . . 109.5 ?
    H17B C8 H17C . . 109.5 ?
_iucr_refine_instructions_details
;
TITL
CELL 0.71073 7.748676 11.340355 14.296899 90 90 90
ZERR 5 0.000255 0.000319 0.000434 0 0 0
LATT -1
SYMM 0.5-X,-Y,0.5+Z
SYMM 0.5+X,0.5-Y,-Z
SYMM -X,0.5+Y,0.5-Z
SFAC C H O F N
UNIT 55 50 10 1 1
omit 0 0 5
omit 0 0 7
omit 0 3 0
omit 5 0 0
omit 7 0 0
omit 6 0 3
omit 0   9   6
omit 8   0   4
omit 3   6   3
omit 0   3   9
omit 8   0   0
omit 6   6   0
omit 0  12   6
omit 3   6   0
omit 7   7   7
omit 4   0   3
omit 9   0   3
omit 0   3   5
omit 6   6   3
omit 1   2   0
omit 4   1   0
omit 8   8   0
omit 0   2   0
omit 6   6   6
omit 0   8   4
omit 0  12   8
omit 1 4 0
omit 8 4 4
merg 3
ACTA
L.S. 20 0 0 511
BOND $h
HTAB
PLAN  20
fmap 2
REM <HKL>E:/leikw/0424-LEI11/tmp/0424-LEI11.hkl</HKL>
WGHT      0.0515      0.1023
FVAR       7.45257
N1    5    0.515744    0.331181    0.668197    11.00000    0.05671    0.05357 =
         0.04845    0.00044    0.00008   -0.00071
F1    4    0.341871    0.371624    1.102260    11.00000    0.10759    0.11805 =
         0.05436   -0.00336    0.01775   -0.01309
C6    1    0.509067    0.272625    0.505362    11.00000    0.04673    0.04485 =
         0.05456    0.00064    0.00426   -0.00300
AFIX  43
H3A   2    0.457571    0.202429    0.524127    11.00000   -1.20000
AFIX   0
C1    1    0.550936    0.356648    0.572378    11.00000    0.04439    0.04780 =
         0.04950    0.00314   -0.00154    0.00348
C10   1    0.420973    0.398488    0.819438    11.00000    0.04392    0.05340 =
         0.05325   -0.00319   -0.00079   -0.00251
C4    1    0.622489    0.395425    0.382719    11.00000    0.04310    0.05561 =
         0.05206    0.00550   -0.00113    0.00191
C12   1    0.450469    0.289491    0.963414    11.00000    0.07360    0.05938 =
         0.05842    0.00689   -0.00230   -0.00703
AFIX  43
H7A   2    0.487748    0.223413    0.996216    11.00000   -1.20000
AFIX   0
C7    1    0.451701    0.411569    0.718585    11.00000    0.04940    0.05325 =
         0.05255    0.00363   -0.00479    0.00104
AFIX  43
H8A   2    0.422500    0.482710    0.690359    11.00000   -1.20000
AFIX   0
C5    1    0.542390    0.291050    0.410793    11.00000    0.04073    0.05348 =
         0.05208   -0.00246    0.00125    0.00034
C15   1    0.341154    0.488744    0.868521    11.00000    0.06237    0.06140 =
         0.06694   -0.00026    0.00626    0.01310
AFIX  43
H10A  2    0.306213    0.556261    0.836825    11.00000   -1.20000
AFIX   0
C2    1    0.630450    0.460206    0.544108    11.00000    0.05556    0.04862 =
         0.05605   -0.00107   -0.00504   -0.00471
AFIX  43
H11A  2    0.659985    0.517324    0.587954    11.00000   -1.20000
AFIX   0
C14   1    0.312496    0.480150    0.963996    11.00000    0.06435    0.07528 =
         0.06907   -0.01224    0.01452    0.00668
AFIX  43
H12A  2    0.257089    0.540122    0.996657    11.00000   -1.20000
AFIX   0
C9    1    0.664146    0.419135    0.281394    11.00000    0.07878    0.07845 =
         0.05726    0.00993    0.00688   -0.00868
AFIX  33
H13A  2    0.718864    0.494760    0.275831    11.00000   -1.50000
H13B  2    0.559571    0.418665    0.245391    11.00000   -1.50000
H13C  2    0.740518    0.359070    0.258469    11.00000   -1.50000
AFIX   0
C13   1    0.368301    0.380779    1.008405    11.00000    0.06264    0.07673 =
         0.04921   -0.00668    0.00785   -0.01628
C11   1    0.476097    0.298814    0.867827    11.00000    0.06635    0.05008 =
         0.05477   -0.00390    0.00106   -0.00251
AFIX  43
H15A  2    0.530575    0.237997    0.835695    11.00000   -1.20000
AFIX   0
C3    1    0.665592    0.478085    0.450346    11.00000    0.05494    0.04892 =
         0.06011    0.00621   -0.00022   -0.00716
AFIX  43
H16A  2    0.719713    0.547565    0.432078    11.00000   -1.20000
AFIX   0
C8    1    0.492542    0.197538    0.340336    11.00000    0.07169    0.07240 =
         0.06157   -0.01502    0.00990   -0.01234
AFIX  33
H17A  2    0.439179    0.132496    0.372126    11.00000   -1.50000
H17B  2    0.593909    0.170500    0.308235    11.00000   -1.50000
H17C  2    0.412904    0.230277    0.295935    11.00000   -1.50000
HKLF 4
REM
REM R1 =  0.0397 for   1474 Fo > 4sig(Fo)  and  0.0489 for all   1761 data
REM    154 parameters refined using      0 restraints
END
WGHT      0.0515      0.1023
REM Highest difference peak  0.103,  deepest hole -0.150,  1-sigma level  0.031
Q1    1   0.6410  0.2567  0.8263  11.00000  0.05    0.10
Q2    1   0.3182  0.1855  0.4593  11.00000  0.05    0.10
Q3    1   0.8421  0.5960  0.5338  11.00000  0.05    0.10
Q4    1   0.8175  0.5444  0.6028  11.00000  0.05    0.10
Q5    1   0.6006  0.3625  0.2267  11.00000  0.05    0.10
Q6    1   0.4796  0.2988  0.4561  11.00000  0.05    0.10
Q7    1   0.4850  0.3387  0.5386  11.00000  0.05    0.09
Q8    1   0.8408  0.5836  0.4740  11.00000  0.05    0.09
Q9    1   0.3275  0.2581  0.5263  11.00000  0.05    0.09
Q10   1   0.1652  0.5736  1.0370  11.00000  0.05    0.09
Q11   1   0.6771  0.2992  0.9585  11.00000  0.05    0.09
Q12   1   0.4445  0.4599  0.5456  11.00000  0.05    0.09
Q13   1   0.0887  0.5224  1.0538  11.00000  0.05    0.09
Q14   1   0.3391  0.2043  0.4999  11.00000  0.05    0.09
Q15   1   0.8311  0.6378  0.6064  11.00000  0.05    0.09
Q16   1   0.3893  0.3375  0.8391  11.00000  0.05    0.09
Q17   1   0.5275  0.4165  0.5511  11.00000  0.05    0.09
Q18   1   0.6666  0.2631  0.8829  11.00000  0.05    0.08
Q19   1   0.1460  0.5181  0.9878  11.00000  0.05    0.08
Q20   1   0.6411  0.1481  0.1578  11.00000  0.05    0.08
;
