# Supplementary material for: N-[(E)-4-Fluoro­benzyl­idene]-3,4-di­methyl­aniline
Source: Acta Crystallogr Sect E Struct Rep Online. 2012 Jul 10;68(Pt 8):o2415. doi: 10.1107/S1600536812030474 (PMC3414334; doi:10.1107/S1600536812030474)
Supplement: Supplementary file 2 [file e-68-o2415-Isup2.hkl]

# 
# h,k,l, Fc-squared, Fo-squared, sigma(Fo-squared) and status flag 
# 
data_I
_shelx_title ' ' 
_shelx_refln_list_code          4 
_shelx_F_calc_maximum      141.95 
_exptl_crystal_F_000       476.00 
_reflns_d_resolution_high  0.7313 
 
loop_ 
 _symmetry_equiv_pos_as_xyz 
 'x, y, z' 
 '-x+1/2, -y, z+1/2' 
 'x+1/2, -y+1/2, -z' 
 '-x, y+1/2, -z+1/2' 
 
_cell_length_a     7.7487 
_cell_length_b    11.3404 
_cell_length_c    14.2969 
_cell_angle_alpha  90.000 
_cell_angle_beta   90.000 
_cell_angle_gamma  90.000 
 
_shelx_F_squared_multiplier     1.000 
 
loop_ 
 _refln_index_h 
 _refln_index_k 
 _refln_index_l 
 _refln_F_squared_calc 
 _refln_F_squared_meas 
 _refln_F_squared_sigma 
 _refln_observed_status 
   2   0   0     8350.18     7886.06     23.02 o 
   4   0   0        6.13       10.59      0.75 o 
   6   0   0      565.69      643.85     24.96 o 
   1   1   0      111.57      110.70      1.34 o 
   2   1   0      264.83      244.42      1.32 o 
   3   1   0        0.14        0.10      0.14 o 
   5   1   0       13.35       17.22      0.75 o 
   6   1   0        3.24        4.68      0.44 o 
   7   1   0        5.21        6.74      0.72 o 
   8   1   0        8.51        8.38      1.21 o 
   9   1   0       15.72       15.19      1.73 o 
  10   1   0        5.63        3.67      1.48 o 
   2   2   0    11349.15    10495.96     42.11 o 
   3   2   0      339.50      324.68      2.08 o 
   4   2   0     2459.23     2529.45     12.44 o 
   5   2   0        1.00        0.98      0.25 o 
   6   2   0        0.76        0.68      0.34 o 
   7   2   0        8.33       10.50      0.94 o 
   8   2   0       12.64       16.79      2.16 o 
   9   2   0       11.12       10.16      1.42 o 
  10   2   0        1.70        0.87      0.68 o 
   1   3   0      125.76      124.14      1.10 o 
   2   3   0        2.43        2.26      0.21 o 
   3   3   0       13.88       13.71      0.62 o 
   4   3   0       42.56       48.16      1.15 o 
   5   3   0      207.92      195.58      3.47 o 
   6   3   0       56.88       61.97      3.08 o 
   7   3   0       41.22       41.40      1.85 o 
   8   3   0        0.23        0.15      0.49 o 
   9   3   0        0.68        0.64      0.76 o 
  10   3   0        2.27        0.81      0.84 o 
   0   4   0       25.54       26.92      0.58 o 
   2   4   0       19.01       20.69      0.46 o 
   3   4   0     1774.92     1824.85      9.03 o 
   4   4   0      241.96      225.92      2.31 o 
   5   4   0       74.67       82.07      1.52 o 
   6   4   0      128.47      120.47      2.63 o 
   7   4   0        1.91        0.99      1.01 o 
   8   4   0        0.07        0.05      0.41 o 
   9   4   0        0.31       -0.34      0.59 o 
  10   4   0        0.58        0.99      0.93 o 
   1   5   0        6.61        6.34      0.31 o 
   2   5   0      223.56      223.10      1.85 o 
   3   5   0      115.22      113.38      1.45 o 
   4   5   0      177.50      177.52      2.04 o 
   5   5   0       58.13       65.93      1.86 o 
   6   5   0      124.81      122.24      3.05 o 
   7   5   0        5.72        5.20      0.77 o 
   8   5   0        0.11       -0.41      0.46 o 
   9   5   0        0.61        0.39      0.60 o 
   0   6   0       49.02       46.19      1.03 o 
   1   6   0       42.12       46.60      1.11 o 
   2   6   0        9.40        7.27      0.52 o 
   4   6   0       19.41       18.93      0.70 o 
   5   6   0      107.58      101.68      3.52 o 
   7   6   0        4.61        3.50      0.65 o 
   8   6   0        0.04       -0.79      0.79 o 
   1   7   0      115.74      113.94      1.83 o 
   2   7   0      141.13      129.36      2.43 o 
   3   7   0       18.52       20.77      0.96 o 
   4   7   0       23.84       21.18      0.91 o 
   5   7   0      163.95      166.37      3.15 o 
   6   7   0        0.08        0.02      0.49 o 
   7   7   0        1.35       25.61      7.52 o 
   8   7   0        1.87        1.05      0.74 o 
   0   8   0       42.45       43.60      1.20 o 
   1   8   0       95.21       92.06      1.96 o 
   2   8   0      150.43      157.01      2.83 o 
   3   8   0      118.01      115.75      3.80 o 
   4   8   0      160.19      173.41      3.66 o 
   5   8   0        9.77       10.59      1.01 o 
   6   8   0        0.08        0.09      0.44 o 
   7   8   0        4.14        4.39      1.07 o 
   1   9   0       60.11       63.43      1.72 o 
   2   9   0        6.51        7.36      0.67 o 
   3   9   0       25.03       25.00      1.67 o 
   4   9   0      116.87      114.01      3.11 o 
   5   9   0        0.18        0.61      0.54 o 
   6   9   0       16.77       15.94      1.32 o 
   7   9   0        2.28        2.24      0.74 o 
   8   9   0        2.10        2.49      1.45 o 
   0  10   0      249.02      275.65      7.67 o 
   1  10   0      100.43       99.30      3.88 o 
   2  10   0       45.88       43.45      1.65 o 
   3  10   0       40.16       42.87      1.75 o 
   4  10   0        0.10       -0.07      0.37 o 
   5  10   0        1.85        2.82      0.62 o 
   6  10   0        0.65        0.97      0.54 o 
   7  10   0        3.45        3.17      0.79 o 
   1  11   0        6.64        7.06      1.22 o 
   2  11   0       11.95       13.62      1.60 o 
   3  11   0       29.03       28.72      2.26 o 
   4  11   0        3.43        3.18      0.73 o 
   5  11   0       14.18       13.48      1.29 o 
   6  11   0       11.13       11.63      1.40 o 
   7  11   0        4.42        4.64      1.46 o 
   0  12   0       23.46       19.57      3.52 o 
   1  12   0        3.90        2.46      0.82 o 
   2  12   0        5.58        5.81      1.14 o 
   3  12   0       61.00       64.75      3.63 o 
   4  12   0        0.00        0.84      1.20 o 
   5  12   0        3.73        4.87      1.16 o 
   1  13   0        0.38        0.97      0.70 o 
   2  13   0        0.08       -0.42      0.51 o 
   3  13   0        0.03       -0.10      0.76 o 
   4  13   0        2.95        0.91      0.82 o 
   0  14   0        0.34        1.68      1.34 o 
   1  14   0       13.25       15.67      2.52 o 
   2  14   0        8.57        9.77      2.02 o 
   1   0   1     1197.11     1179.92      8.27 o 
   2   0   1    20148.53    17187.29     22.29 o 
   3   0   1     1536.28     1492.95      6.21 o 
   4   0   1       21.13       14.75      0.62 o 
   5   0   1        1.78        2.03      0.31 o 
   6   0   1       19.85       21.72      0.91 o 
   7   0   1       37.19       37.91      1.65 o 
   8   0   1      109.72      112.89      4.16 o 
   9   0   1        4.55        3.39      0.86 o 
   1   1   1      265.50      252.62      0.86 o 
   2   1   1     3462.64     3426.07     11.43 o 
   3   1   1      341.04      368.86      1.95 o 
   4   1   1      368.46      398.96      4.17 o 
   5   1   1       54.03       64.17      1.23 o 
   6   1   1       24.55       24.32      0.59 o 
   7   1   1        6.31        5.76      0.43 o 
   8   1   1        6.88        6.36      0.74 o 
   9   1   1        0.18        0.54      0.46 o 
  10   1   1        1.73        1.18      0.61 o 
   0   2   1      899.43      868.92      4.21 o 
   1   2   1     5297.61     4970.95     18.90 o 
   2   2   1     4886.10     4680.33     10.84 o 
   3   2   1     1775.86     1726.62      7.38 o 
   4   2   1     1929.62     1993.79      6.40 o 
   5   2   1       23.23       20.26      0.49 o 
   6   2   1      174.13      169.41      3.44 o 
   7   2   1       27.80       29.95      1.08 o 
   8   2   1        9.69        7.50      0.81 o 
   9   2   1       14.67       17.78      1.32 o 
  10   2   1        5.14        5.09      1.13 o 
   0   3   1       73.23       73.48      0.63 o 
   1   3   1      564.18      571.18      2.68 o 
   2   3   1      204.56      190.27      1.08 o 
   3   3   1      594.02      616.01      2.12 o 
   4   3   1      206.89      208.67      1.44 o 
   5   3   1       57.79       56.27      0.93 o 
   6   3   1       21.67       19.85      0.70 o 
   7   3   1       14.62       16.35      0.94 o 
   8   3   1        4.81        5.42      0.61 o 
   9   3   1        2.70        2.31      0.57 o 
  10   3   1        2.53        1.04      1.27 o 
   0   4   1      800.36      780.61      2.51 o 
   1   4   1      154.20      156.91      0.89 o 
   2   4   1      181.23      183.77      1.04 o 
   3   4   1      956.49      989.30      3.57 o 
   4   4   1      136.69      130.88      1.28 o 
   5   4   1      498.25      485.54      3.06 o 
   6   4   1      138.37      133.49      2.08 o 
   7   4   1       81.03       79.61      2.01 o 
   8   4   1       31.16       29.01      1.45 o 
   9   4   1        8.71        6.35      0.82 o 
  10   4   1        2.40        1.41      0.69 o 
   0   5   1      201.67      199.05      1.47 o 
   1   5   1      183.46      182.07      1.36 o 
   2   5   1      103.31      102.65      0.91 o 
   3   5   1       67.66       59.84      0.80 o 
   4   5   1      201.00      205.27      1.64 o 
   5   5   1        1.52        2.43      0.33 o 
   6   5   1       23.78       26.14      0.91 o 
   7   5   1       34.59       33.43      1.19 o 
   8   5   1       28.03       25.24      1.28 o 
   9   5   1        0.83        0.26      0.40 o 
   0   6   1      233.04      241.66      1.72 o 
   1   6   1       38.61       41.20      0.70 o 
   2   6   1       79.90       71.89      0.96 o 
   3   6   1       51.01       51.18      0.83 o 
   4   6   1        9.81        9.90      0.40 o 
   5   6   1       48.59       50.72      1.49 o 
   6   6   1       47.77       48.45      1.26 o 
   7   6   1       79.47       70.05      1.88 o 
   8   6   1       23.56       20.99      1.30 o 
   0   7   1      138.22      126.74      1.79 o 
   1   7   1        7.49        8.58      0.35 o 
   2   7   1      139.45      133.09      1.76 o 
   3   7   1      189.14      185.73      2.17 o 
   4   7   1      124.69      117.16      1.78 o 
   5   7   1       13.59       16.41      0.94 o 
   6   7   1       43.73       45.25      1.41 o 
   7   7   1       14.06       12.98      1.15 o 
   8   7   1        7.83        6.85      0.91 o 
   0   8   1        6.44        5.44      0.30 o 
   1   8   1       26.49       24.66      0.64 o 
   2   8   1      136.50      128.78      1.83 o 
   3   8   1       21.53       18.67      1.11 o 
   4   8   1       28.74       31.28      1.11 o 
   5   8   1       42.08       45.84      1.50 o 
   6   8   1       20.57       17.76      0.99 o 
   7   8   1        1.60        1.89      0.81 o 
   8   8   1        3.47        3.01      0.95 o 
   0   9   1        8.38        7.95      0.50 o 
   1   9   1       48.13       49.94      0.99 o 
   2   9   1      117.36      116.94      1.91 o 
   3   9   1      104.63      101.94      1.90 o 
   4   9   1       33.19       34.06      1.20 o 
   5   9   1       20.95       20.21      0.99 o 
   6   9   1        4.01        3.94      0.53 o 
   7   9   1        2.64        3.19      0.62 o 
   8   9   1        2.49        1.90      1.23 o 
   0  10   1       10.71       13.35      1.24 o 
   1  10   1      127.11      131.95      2.93 o 
   2  10   1       38.93       40.52      1.18 o 
   3  10   1       30.22       29.80      1.08 o 
   4  10   1        7.60        7.76      0.60 o 
   5  10   1        4.87        4.13      0.55 o 
   6  10   1        0.21        0.60      0.37 o 
   7  10   1       11.15       12.71      1.05 o 
   0  11   1       14.75       14.27      1.58 o 
   1  11   1       40.36       41.24      1.75 o 
   2  11   1       49.32       49.74      1.95 o 
   3  11   1       18.85       19.04      1.21 o 
   4  11   1        6.30        4.50      0.63 o 
   5  11   1        6.07        7.27      0.65 o 
   6  11   1        0.08       -0.08      0.45 o 
   7  11   1        2.46        1.10      0.57 o 
   0  12   1        9.44        6.75      1.18 o 
   1  12   1       35.57       41.27      1.98 o 
   2  12   1       24.39       24.08      1.56 o 
   3  12   1        6.51        7.37      0.82 o 
   4  12   1        6.69        5.57      0.91 o 
   5  12   1       17.32       21.13      1.41 o 
   6  12   1        0.68        1.26      1.06 o 
   0  13   1        0.38       -0.97      0.97 o 
   1  13   1       20.66       21.08      1.51 o 
   2  13   1        0.10        0.20      0.49 o 
   3  13   1       24.75       26.25      1.72 o 
   4  13   1        3.20        2.00      1.32 o 
   0  14   1        1.52        2.33      1.66 o 
   1  14   1        1.60        1.20      0.65 o 
   2  14   1        1.54        1.56      1.72 o 
   1   0   2      110.99      104.42      0.89 o 
   2   0   2       85.82       86.80      0.85 o 
   3   0   2       99.27       90.06      1.28 o 
   4   0   2      104.49       96.28      2.13 o 
   5   0   2      259.80      263.43      3.44 o 
   6   0   2       78.57       85.58      1.72 o 
   7   0   2       15.58       14.58      1.07 o 
   8   0   2        5.54        4.51      1.38 o 
   9   0   2        0.92        0.22      0.63 o 
   0   1   2      439.16      413.95      2.74 o 
   1   1   2     1387.29     1291.30      4.92 o 
   2   1   2      684.63      667.18      2.49 o 
   3   1   2      899.40      873.92      3.61 o 
   4   1   2      284.16      291.76      3.43 o 
   5   1   2       69.86       75.51      1.60 o 
   6   1   2       26.77       28.39      0.72 o 
   7   1   2        0.38        0.03      0.24 o 
   8   1   2        2.83        2.79      0.53 o 
   9   1   2        0.68        0.62      0.40 o 
   0   2   2       31.17       28.42      0.56 o 
   1   2   2      253.72      245.79      1.25 o 
   2   2   2     2082.97     1985.29      6.85 o 
   3   2   2      191.55      188.84      1.42 o 
   4   2   2      599.48      630.89      4.14 o 
   5   2   2       56.07       52.17      1.06 o 
   6   2   2      104.30      113.72      1.97 o 
   7   2   2       20.67       23.07      0.88 o 
   8   2   2        2.26        1.98      0.42 o 
   9   2   2        1.94        1.86      0.74 o 
  10   2   2        2.34        2.27      1.17 o 
   0   3   2     2516.74     2388.25     15.34 o 
   1   3   2      951.63      896.72      2.93 o 
   2   3   2       56.53       59.50      0.60 o 
   3   3   2      431.77      432.26      2.11 o 
   4   3   2      366.67      361.41      2.90 o 
   5   3   2      194.45      200.23      1.94 o 
   6   3   2      154.58      158.40      2.25 o 
   7   3   2        4.84        4.21      0.51 o 
   8   3   2        2.43        1.68      0.45 o 
   9   3   2        8.03        8.64      0.94 o 
  10   3   2        1.60        1.07      0.75 o 
   0   4   2     1647.44     1666.12      5.58 o 
   1   4   2     1559.40     1560.16      5.82 o 
   2   4   2      154.37      159.30      1.13 o 
   3   4   2      322.64      359.83      2.05 o 
   4   4   2       90.70       81.00      1.14 o 
   5   4   2      309.86      311.55      2.53 o 
   6   4   2       34.56       30.92      1.18 o 
   7   4   2       18.18       15.88      0.88 o 
   8   4   2        9.76        8.96      0.79 o 
   9   4   2        7.82        5.47      0.75 o 
  10   4   2        1.74        1.98      0.84 o 
   0   5   2      261.73      250.66      2.63 o 
   1   5   2      641.36      677.19      3.03 o 
   2   5   2      135.59      139.91      1.09 o 
   3   5   2       23.99       28.46      0.83 o 
   4   5   2        9.62       11.57      0.48 o 
   5   5   2      247.18      243.81      4.24 o 
   6   5   2       44.31       42.15      1.34 o 
   7   5   2        0.82        0.60      0.32 o 
   8   5   2       28.80       28.01      1.28 o 
   9   5   2       11.75       10.13      1.26 o 
   0   6   2      221.48      227.03      1.79 o 
   1   6   2      415.29      485.99      2.22 o 
   2   6   2      178.35      177.84      1.59 o 
   3   6   2       51.08       51.95      0.86 o 
   4   6   2      149.07      143.82      1.55 o 
   5   6   2       27.90       26.44      0.95 o 
   6   6   2       41.28       38.85      1.30 o 
   7   6   2       13.61       11.13      0.73 o 
   8   6   2       28.40       27.31      1.66 o 
   0   7   2      323.69      347.47      3.55 o 
   1   7   2        5.51        5.63      0.23 o 
   2   7   2      196.87      189.84      1.57 o 
   3   7   2        3.26        4.87      0.36 o 
   4   7   2       97.75      104.06      1.74 o 
   5   7   2       65.76       64.18      1.46 o 
   6   7   2       48.26       45.18      1.55 o 
   7   7   2        0.34        0.35      0.42 o 
   8   7   2        4.17        2.70      0.56 o 
   0   8   2      175.83      151.51      1.73 o 
   1   8   2        8.27        8.99      0.26 o 
   2   8   2       55.70       54.71      1.17 o 
   3   8   2      169.35      172.41      2.50 o 
   4   8   2        1.75        1.87      0.45 o 
   5   8   2       18.47       18.01      1.11 o 
   6   8   2       23.43       24.63      1.26 o 
   7   8   2       10.16       10.58      0.87 o 
   8   8   2        7.66        6.30      0.83 o 
   0   9   2      312.53      298.83      3.46 o 
   1   9   2      182.80      184.32      1.96 o 
   2   9   2       79.68       81.46      1.46 o 
   3   9   2       46.49       44.33      1.42 o 
   4   9   2        6.42        5.59      0.50 o 
   5   9   2       12.98       13.11      0.93 o 
   6   9   2        3.27        3.00      0.53 o 
   7   9   2        0.82        1.31      0.48 o 
   8   9   2        2.80        1.51      0.78 o 
   0  10   2       24.48       22.99      1.65 o 
   1  10   2      232.28      235.51      3.90 o 
   2  10   2        6.11        7.23      0.52 o 
   3  10   2        4.10        2.70      0.38 o 
   4  10   2        0.12       -0.26      0.26 o 
   5  10   2       13.71       16.65      1.01 o 
   6  10   2        1.54        1.01      0.38 o 
   7  10   2        5.91        6.27      0.82 o 
   0  11   2       32.77       36.39      2.16 o 
   1  11   2      161.03      169.93      3.51 o 
   2  11   2        4.12        4.97      0.68 o 
   3  11   2       14.39       18.91      1.22 o 
   4  11   2       30.43       30.86      1.35 o 
   5  11   2       10.46       12.44      0.84 o 
   6  11   2        0.88        0.80      0.36 o 
   7  11   2        1.30        1.09      0.62 o 
   0  12   2       98.94       97.23      4.25 o 
   1  12   2       13.77       13.94      1.09 o 
   2  12   2       11.28       12.29      1.04 o 
   3  12   2       38.32       39.73      1.85 o 
   4  12   2        0.59        0.38      0.46 o 
   5  12   2        0.33        0.70      0.48 o 
   6  12   2        0.46        0.86      1.13 o 
   0  13   2        4.48        2.51      0.81 o 
   1  13   2        1.25        1.63      0.57 o 
   2  13   2       10.45       12.17      1.10 o 
   3  13   2       35.91       38.13      1.91 o 
   4  13   2        3.20        4.39      0.92 o 
   5  13   2        6.40        8.48      2.57 o 
   0  14   2        1.88        1.87      1.00 o 
   1  14   2        1.67        1.25      0.53 o 
   2  14   2       12.21       12.93      2.23 o 
   1   0   3        0.70        1.19      0.11 o 
   2   0   3        7.11        6.56      0.26 o 
   3   0   3       38.33       43.90      2.02 o 
   5   0   3       21.36       21.55      1.19 o 
   7   0   3        0.12       -0.35      0.36 o 
   8   0   3        4.41        2.44      0.69 o 
   0   1   3      879.21      804.53      4.95 o 
   1   1   3      356.44      341.60      1.08 o 
   2   1   3      322.53      317.01      1.23 o 
   3   1   3       38.13       34.09      0.72 o 
   4   1   3      101.52      114.14      1.53 o 
   5   1   3       56.89       56.03      1.35 o 
   6   1   3        6.37        6.79      0.52 o 
   7   1   3        0.46        0.58      0.28 o 
   8   1   3        2.15        2.20      0.48 o 
   9   1   3        3.58        3.12      0.61 o 
   0   2   3      239.95      205.97      1.56 o 
   1   2   3       44.71       44.16      0.46 o 
   2   2   3       33.97       33.77      0.42 o 
   3   2   3      316.76      322.15      2.01 o 
   4   2   3      188.32      190.61      2.05 o 
   5   2   3        6.13        6.44      0.44 o 
   6   2   3        0.07        0.60      0.34 o 
   7   2   3        2.64        2.60      0.38 o 
   8   2   3        2.29        1.68      0.42 o 
   9   2   3        1.04        1.26      0.64 o 
  10   2   3        0.10       -0.61      0.78 o 
   0   3   3      135.71      132.36      1.27 o 
   1   3   3      794.54      750.33      2.37 o 
   2   3   3      297.43      302.72      1.54 o 
   3   3   3      619.44      624.24      2.88 o 
   4   3   3      264.47      262.43      2.45 o 
   5   3   3      134.11      139.59      2.56 o 
   6   3   3       46.59       60.58      1.56 o 
   7   3   3       72.15       71.80      1.80 o 
   8   3   3       16.32       15.34      1.03 o 
   9   3   3        3.44        6.43      0.87 o 
  10   3   3        6.36        5.63      1.20 o 
   0   4   3       17.16       14.22      0.46 o 
   1   4   3      401.34      393.96      1.83 o 
   2   4   3      548.24      584.70      2.33 o 
   3   4   3      326.01      352.01      2.16 o 
   4   4   3       41.80       37.96      1.10 o 
   5   4   3        4.55        3.91      0.47 o 
   6   4   3        9.33        8.17      0.65 o 
   7   4   3       28.41       26.51      1.16 o 
   8   4   3        0.80        1.00      0.39 o 
   9   4   3       13.84       13.50      1.21 o 
  10   4   3        0.07        0.29      0.62 o 
   0   5   3      354.11      389.21      3.79 o 
   1   5   3      417.06      439.11      2.64 o 
   2   5   3      849.40      859.41      6.01 o 
   3   5   3       25.95       28.35      0.73 o 
   4   5   3       14.56       16.00      0.59 o 
   5   5   3       35.13       33.63      1.14 o 
   6   5   3      164.13      161.49      3.31 o 
   7   5   3      128.40      120.31      2.49 o 
   8   5   3       62.34       57.45      1.86 o 
   9   5   3        2.63        1.29      1.10 o 
   0   6   3      332.93      334.51      3.67 o 
   1   6   3      213.80      257.62      1.64 o 
   2   6   3       41.80       51.27      0.87 o 
   4   6   3       83.30       78.05      1.43 o 
   5   6   3        8.06        7.98      0.54 o 
   7   6   3        6.92        7.22      0.60 o 
   8   6   3       30.40       26.21      1.65 o 
   0   7   3        6.22        3.36      0.36 o 
   1   7   3      106.21      124.28      1.36 o 
   2   7   3      157.66      154.74      1.62 o 
   3   7   3      130.75      131.34      1.64 o 
   4   7   3      268.17      266.49      3.00 o 
   5   7   3       29.15       29.81      1.12 o 
   6   7   3       26.14       25.13      1.33 o 
   7   7   3       47.10       42.48      1.66 o 
   8   7   3        2.11        1.34      0.53 o 
   0   8   3      119.40      130.91      2.11 o 
   1   8   3       57.01       60.73      0.89 o 
   2   8   3       32.90       37.03      0.98 o 
   3   8   3       48.66       39.19      1.34 o 
   4   8   3        1.27        1.17      0.42 o 
   5   8   3       17.11       17.88      1.04 o 
   6   8   3       15.00       15.01      1.00 o 
   7   8   3       10.95        9.15      0.83 o 
   8   8   3        3.05        2.61      0.58 o 
   0   9   3      102.51      102.92      2.03 o 
   1   9   3       48.82       51.12      1.20 o 
   2   9   3       54.07       49.76      1.17 o 
   3   9   3      104.62      106.92      2.03 o 
   4   9   3        2.37        2.48      0.38 o 
   5   9   3       45.02       41.73      1.63 o 
   6   9   3       12.63       14.16      0.95 o 
   7   9   3        1.90        2.42      0.67 o 
   8   9   3        4.42        4.04      0.96 o 
   0  10   3        0.26        0.48      0.37 o 
   1  10   3       56.43       57.87      1.69 o 
   2  10   3       29.99       30.70      1.08 o 
   3  10   3        5.51        5.42      0.51 o 
   4  10   3        5.94        5.36      0.51 o 
   5  10   3        8.69        9.71      0.74 o 
   6  10   3        4.74        5.63      0.70 o 
   7  10   3        1.72        1.68      0.54 o 
   0  11   3        6.85        7.54      1.00 o 
   1  11   3       43.57       39.31      1.73 o 
   2  11   3       12.09       12.24      0.97 o 
   3  11   3       17.11       16.01      1.08 o 
   4  11   3        1.66        2.80      0.46 o 
   5  11   3        8.68       10.61      0.84 o 
   6  11   3        7.03        7.79      0.81 o 
   7  11   3       13.31       12.88      1.28 o 
   0  12   3       18.31       22.76      1.81 o 
   1  12   3        3.10        2.76      0.58 o 
   2  12   3       16.58       17.27      1.21 o 
   3  12   3       12.24       13.45      1.07 o 
   4  12   3        1.49        0.82      0.46 o 
   5  12   3        5.55        7.66      1.36 o 
   6  12   3        1.30        1.58      0.87 o 
   0  13   3        0.39        0.59      0.69 o 
   1  13   3        5.76        4.40      0.74 o 
   2  13   3        3.37        2.75      0.54 o 
   3  13   3        1.50        1.75      0.73 o 
   4  13   3        7.78        7.50      1.34 o 
   0  14   3        2.28        1.04      1.09 o 
   1  14   3        3.83        2.61      1.05 o 
   2  14   3        1.48        3.12      1.26 o 
   3  14   3        0.06       -2.65      2.65 o 
   0   0   4      171.59      165.88      2.38 o 
   1   0   4        3.42        5.67      0.25 o 
   2   0   4      177.76      179.93      1.45 o 
   3   0   4        0.02        0.00      0.14 o 
   4   0   4        1.53        4.30      0.46 o 
   5   0   4        9.49        9.35      0.59 o 
   6   0   4        5.23        7.02      0.48 o 
   7   0   4        0.22        0.79      0.38 o 
   9   0   4        0.13        0.03      0.68 o 
   0   1   4        8.81        7.04      0.28 o 
   1   1   4      243.84      228.66      1.02 o 
   2   1   4       83.69       76.17      0.59 o 
   3   1   4      285.05      282.39      2.11 o 
   4   1   4      422.83      425.73      4.92 o 
   5   1   4      133.22      142.27      2.32 o 
   6   1   4       28.96       29.39      1.12 o 
   7   1   4        3.94        4.99      0.52 o 
   8   1   4        0.80        1.11      0.36 o 
   9   1   4        0.53        1.01      0.44 o 
   0   2   4      446.87      418.89      2.86 o 
   1   2   4      110.40      116.62      0.85 o 
   2   2   4       39.51       38.81      0.49 o 
   3   2   4       22.78       21.74      0.45 o 
   4   2   4       27.51       27.09      0.89 o 
   5   2   4        3.23        1.84      0.29 o 
   6   2   4       16.94       15.46      0.75 o 
   7   2   4        2.77        2.97      0.44 o 
   8   2   4        7.97        6.27      0.69 o 
   9   2   4        4.47        4.69      0.77 o 
   0   3   4        9.85       13.83      0.47 o 
   1   3   4      362.25      390.84      1.69 o 
   2   3   4      726.05      734.91      3.64 o 
   3   3   4      255.50      245.95      1.47 o 
   4   3   4      160.57      178.65      2.13 o 
   5   3   4       41.95       42.97      1.22 o 
   6   3   4        4.18        4.19      0.44 o 
   7   3   4        5.52        4.30      0.50 o 
   8   3   4       26.77       28.14      1.42 o 
   9   3   4        8.09       10.16      1.07 o 
  10   3   4        6.44        7.19      1.79 o 
   0   4   4      392.94      412.58      2.82 o 
   1   4   4      384.46      390.60      2.27 o 
   2   4   4       62.19       60.57      0.89 o 
   3   4   4        3.91        5.63      0.27 o 
   4   4   4        7.36        9.60      0.50 o 
   5   4   4       30.83       31.37      0.98 o 
   6   4   4        4.48        5.44      0.50 o 
   7   4   4       24.84       25.68      1.18 o 
   9   4   4       10.08        8.82      1.00 o 
   0   5   4     1957.28     2155.20     12.26 o 
   1   5   4       64.63       69.17      0.97 o 
   2   5   4      121.28      147.00      1.66 o 
   3   5   4       78.16       88.15      1.44 o 
   4   5   4        6.48        6.10      0.33 o 
   5   5   4       20.68       21.48      0.83 o 
   6   5   4       14.63       16.93      0.80 o 
   7   5   4       27.30       29.39      1.28 o 
   8   5   4       12.70       11.43      0.88 o 
   9   5   4       19.69       15.92      2.84 o 
   0   6   4      442.85      433.09      4.67 o 
   1   6   4       62.12       56.06      0.90 o 
   2   6   4      281.56      271.77      3.15 o 
   3   6   4       43.82       41.84      0.94 o 
   4   6   4       54.95       57.99      1.39 o 
   5   6   4        6.15        7.48      0.60 o 
   6   6   4       59.63       60.87      1.50 o 
   7   6   4       16.14       15.99      0.89 o 
   8   6   4        6.50        7.20      0.93 o 
   0   7   4      105.37      112.88      1.49 o 
   1   7   4       74.73       81.89      1.07 o 
   2   7   4      240.32      244.62      1.82 o 
   3   7   4        8.60       10.11      0.52 o 
   4   7   4       24.93       27.57      1.05 o 
   5   7   4       11.54       13.13      0.77 o 
   6   7   4       36.22       37.21      1.63 o 
   7   7   4        5.64        5.19      0.64 o 
   8   7   4        4.88        3.74      0.76 o 
   9   7   4        1.48        1.17      0.94 o 
   1   8   4       40.76       38.29      0.70 o 
   2   8   4       69.51       67.01      1.36 o 
   3   8   4       37.21       40.23      1.23 o 
   4   8   4       80.25       85.07      2.46 o 
   5   8   4       52.27       50.20      1.72 o 
   6   8   4        6.19        6.43      0.69 o 
   7   8   4        4.23        3.35      0.48 o 
   8   8   4        6.56       10.70      2.22 o 
   0   9   4        6.76        7.15      0.59 o 
   1   9   4       27.13       23.11      0.78 o 
   2   9   4       17.94       18.32      0.75 o 
   3   9   4       39.96       37.18      1.18 o 
   4   9   4        4.32        3.20      0.42 o 
   5   9   4       11.10       10.56      0.93 o 
   6   9   4        0.37        1.16      0.38 o 
   7   9   4        4.38        3.55      0.60 o 
   8   9   4        1.59       -0.54      1.22 o 
   0  10   4       33.09       29.96      1.56 o 
   1  10   4       13.23       12.59      0.73 o 
   2  10   4        8.36        8.37      0.62 o 
   3  10   4       36.39       34.32      1.22 o 
   4  10   4        9.56        9.46      0.68 o 
   5  10   4        3.73        3.35      0.55 o 
   6  10   4        1.94        2.30      0.47 o 
   7  10   4        3.18        2.61      0.55 o 
   0  11   4       29.08       28.80      1.92 o 
   1  11   4        0.25        0.38      0.34 o 
   2  11   4       10.93        9.27      0.85 o 
   3  11   4       10.07        7.87      0.74 o 
   4  11   4        0.31        0.12      0.32 o 
   5  11   4        0.76        0.77      0.36 o 
   6  11   4        3.31        4.92      0.83 o 
   7  11   4        0.55       -0.50      1.03 o 
   0  12   4        0.80        1.49      0.62 o 
   1  12   4        7.53        7.26      0.80 o 
   2  12   4       18.02       18.67      1.37 o 
   3  12   4        2.95        2.50      0.58 o 
   4  12   4        7.50       10.47      0.96 o 
   5  12   4        0.96        2.15      1.20 o 
   6  12   4        0.75        1.59      0.96 o 
   0  13   4        0.18        0.64      0.44 o 
   1  13   4        5.97        5.08      0.81 o 
   2  13   4        0.07        0.26      0.43 o 
   3  13   4        0.56        0.07      0.50 o 
   4  13   4        1.59        2.46      0.90 o 
   0  14   4        0.01       -0.79      0.79 o 
   1  14   4        4.67        4.50      1.39 o 
   2  14   4        1.28        2.32      1.10 o 
   3  14   4        5.15       -2.04      2.04 o 
   1   0   5       28.30       25.72      0.60 o 
   2   0   5      235.29      260.38      2.33 o 
   3   0   5       55.60       55.13      1.22 o 
   4   0   5       42.68       41.57      1.29 o 
   5   0   5       41.53       37.25      1.45 o 
   6   0   5       24.14       25.09      1.55 o 
   7   0   5        7.94        7.36      0.92 o 
   8   0   5       16.84       16.16      1.40 o 
   9   0   5        1.37        1.17      0.86 o 
   0   1   5      290.33      261.34      1.94 o 
   1   1   5       15.45       16.69      0.33 o 
   2   1   5       39.68       41.62      0.64 o 
   3   1   5       11.76       10.48      0.32 o 
   4   1   5      217.67      216.13      2.73 o 
   5   1   5      112.36      113.45      2.16 o 
   6   1   5      202.19      207.07      3.11 o 
   7   1   5       27.03       24.87      1.17 o 
   8   1   5       13.03       10.76      0.92 o 
   9   1   5        1.75        2.74      0.66 o 
   0   2   5      181.55      184.28      1.48 o 
   1   2   5      110.70      101.40      0.85 o 
   2   2   5      104.86      108.74      1.19 o 
   3   2   5       69.64       72.78      0.91 o 
   4   2   5       91.66       93.53      1.21 o 
   5   2   5       10.13       10.83      0.58 o 
   6   2   5       41.48       40.90      1.31 o 
   7   2   5       11.29       12.01      0.81 o 
   8   2   5        2.31        2.24      0.47 o 
   9   2   5       10.00       10.72      1.13 o 
   1   3   5       49.62       62.32      0.76 o 
   2   3   5      191.32      223.49      1.72 o 
   3   3   5      159.73      185.42      1.40 o 
   4   3   5       12.25       12.32      0.52 o 
   5   3   5      105.53      107.71      2.03 o 
   6   3   5       18.87       16.98      0.86 o 
   7   3   5       19.66       18.16      0.95 o 
   8   3   5       27.01       30.79      1.52 o 
   9   3   5        4.16        4.61      0.78 o 
   0   4   5      450.77      469.84      3.22 o 
   1   4   5       52.70       57.42      0.85 o 
   2   4   5      272.14      277.15      2.06 o 
   3   4   5       18.51       19.13      0.53 o 
   4   4   5      106.37      103.66      1.70 o 
   5   4   5        4.36        3.08      0.35 o 
   6   4   5       20.74       23.26      1.02 o 
   7   4   5        3.65        3.51      0.45 o 
   8   4   5       21.09       25.18      1.40 o 
   9   4   5        7.36        9.23      2.06 o 
   0   5   5       64.09       73.58      1.34 o 
   1   5   5       43.62       56.89      1.10 o 
   2   5   5       75.66       79.90      1.24 o 
   3   5   5        4.79        5.08      0.33 o 
   4   5   5        1.25        1.13      0.17 o 
   5   5   5       42.05       44.80      1.23 o 
   6   5   5        1.25        1.27      0.29 o 
   7   5   5       31.00       30.65      1.35 o 
   8   5   5        2.65        1.53      0.47 o 
   9   5   5       16.35       13.85      2.70 o 
   0   6   5       33.61       32.25      0.99 o 
   1   6   5       78.88       77.20      1.17 o 
   2   6   5       89.79       90.97      1.49 o 
   3   6   5        3.95        4.52      0.42 o 
   4   6   5       39.14       41.14      0.98 o 
   5   6   5       15.79       16.54      0.87 o 
   6   6   5       18.86       19.25      0.94 o 
   7   6   5       14.86       14.12      0.93 o 
   8   6   5        0.27        0.69      0.50 o 
   9   6   5        0.03        1.47      1.16 o 
   0   7   5       50.47       57.33      1.54 o 
   1   7   5       13.32       14.08      0.55 o 
   2   7   5       19.06       16.82      0.61 o 
   3   7   5       16.43       19.11      0.74 o 
   4   7   5       67.89       66.11      1.43 o 
   5   7   5        4.42        4.45      0.52 o 
   6   7   5        7.04        6.13      0.65 o 
   7   7   5        1.19        0.98      0.43 o 
   8   7   5        5.95        6.81      1.10 o 
   9   7   5        1.44        1.49      1.19 o 
   0   8   5        1.04        0.64      0.19 o 
   1   8   5        0.98        0.80      0.21 o 
   2   8   5       13.10       13.22      0.60 o 
   3   8   5       17.31       14.72      1.12 o 
   4   8   5       15.83       17.10      1.02 o 
   5   8   5        4.21        3.92      0.59 o 
   6   8   5        7.36        6.42      0.70 o 
   7   8   5        1.45        1.41      0.44 o 
   8   8   5        0.02        1.10      1.18 o 
   0   9   5        0.73        0.85      0.27 o 
   1   9   5       17.46       14.85      0.67 o 
   2   9   5        4.62        6.17      0.49 o 
   3   9   5       31.67       28.68      0.98 o 
   4   9   5        7.03        7.44      0.72 o 
   5   9   5       25.11       22.16      1.15 o 
   6   9   5        0.79        1.05      0.37 o 
   7   9   5        0.54        0.28      0.39 o 
   0  10   5       14.89       14.61      1.11 o 
   1  10   5        8.80        7.48      0.54 o 
   2  10   5       17.42       14.92      0.84 o 
   3  10   5        6.35        5.59      0.50 o 
   4  10   5        4.57        3.45      0.44 o 
   5  10   5        2.20        1.08      0.34 o 
   6  10   5        0.10        0.05      0.36 o 
   7  10   5        0.40        0.68      0.52 o 
   0  11   5       27.45       24.26      1.76 o 
   1  11   5        0.94        0.59      0.32 o 
   2  11   5        8.18        7.45      0.77 o 
   3  11   5        2.39        2.32      0.58 o 
   4  11   5        3.94        3.35      0.54 o 
   5  11   5        0.52        0.46      0.34 o 
   6  11   5        0.70       -0.06      0.41 o 
   0  12   5       31.59       29.42      2.05 o 
   1  12   5        9.54        9.65      0.84 o 
   2  12   5        8.09        9.91      0.94 o 
   3  12   5        1.30        1.14      0.49 o 
   4  12   5        2.25        2.44      0.59 o 
   5  12   5        1.06        2.45      1.03 o 
   6  12   5        4.38        5.43      1.87 o 
   0  13   5        1.60        1.92      0.68 o 
   1  13   5       14.54       14.81      1.18 o 
   2  13   5        6.77        8.55      0.99 o 
   3  13   5        0.25        0.48      0.88 o 
   4  13   5        2.45        2.48      0.87 o 
   0  14   5        0.18       -1.36      1.36 o 
   1  14   5        1.06        0.91      0.82 o 
   2  14   5        4.83        8.08      1.73 o 
   3  14   5        4.35       -1.77      1.96 o 
   0   0   6      271.94      280.64      4.03 o 
   1   0   6       49.96       55.41      0.93 o 
   2   0   6      871.76      868.15      4.56 o 
   3   0   6      131.51      143.77      2.29 o 
   4   0   6      192.83      170.60      4.75 o 
   5   0   6        0.42        0.27      0.44 o 
   6   0   6       34.20       39.08      2.05 o 
   7   0   6       31.26       29.81      1.88 o 
   8   0   6       44.83       46.60      2.46 o 
   9   0   6        0.25        0.06      1.17 o 
   0   1   6        0.60        0.39      0.14 o 
   1   1   6      573.03      634.97      3.18 o 
   2   1   6      579.87      632.10      2.83 o 
   3   1   6      342.91      361.67      2.53 o 
   4   1   6      166.70      172.95      1.61 o 
   5   1   6        2.97        3.11      0.27 o 
   6   1   6       20.13       21.38      1.07 o 
   7   1   6        8.64        9.28      0.76 o 
   8   1   6       23.54       24.28      1.26 o 
   9   1   6        2.46        2.94      0.71 o 
   0   2   6      481.27      478.24      4.10 o 
   1   2   6      110.21      119.03      1.04 o 
   2   2   6      584.48      600.18      3.94 o 
   3   2   6       60.61       57.34      0.83 o 
   4   2   6      129.45      128.29      1.35 o 
   5   2   6        6.60        5.84      0.61 o 
   6   2   6       73.78       72.76      1.83 o 
   7   2   6       30.88       31.72      1.38 o 
   8   2   6       26.98       25.63      1.46 o 
   9   2   6        9.71        9.96      1.15 o 
   0   3   6        9.76       15.02      0.60 o 
   1   3   6       77.75       84.04      0.92 o 
   2   3   6       71.04       75.07      1.14 o 
   3   3   6      108.80      122.22      1.49 o 
   4   3   6       48.42       44.49      0.81 o 
   5   3   6      134.92      136.81      2.06 o 
   6   3   6       26.91       30.77      1.22 o 
   7   3   6        1.17        0.99      0.34 o 
   8   3   6        4.46        3.95      0.70 o 
   9   3   6        0.35        2.41      1.23 o 
   0   4   6      174.75      168.52      2.31 o 
   1   4   6       97.75      111.50      1.32 o 
   2   4   6       14.87       16.45      0.65 o 
   3   4   6       13.81       19.44      0.55 o 
   4   4   6       27.26       28.08      0.76 o 
   5   4   6       60.08       58.15      1.53 o 
   6   4   6       52.79       52.01      1.44 o 
   7   4   6       12.70        9.67      0.73 o 
   8   4   6        8.18        7.73      0.85 o 
   9   4   6        4.43        3.16      0.95 o 
   0   5   6        4.20        3.84      0.38 o 
   1   5   6        0.14        0.26      0.13 o 
   2   5   6        6.08        3.80      0.29 o 
   3   5   6       20.46       27.09      0.70 o 
   4   5   6       32.98       32.02      0.81 o 
   5   5   6        9.13        9.02      0.57 o 
   6   5   6        4.05        3.64      0.50 o 
   7   5   6       16.69       16.30      1.03 o 
   8   5   6        0.91        1.13      0.59 o 
   9   5   6        0.83       -0.61      0.64 o 
   0   6   6        5.56        4.27      0.40 o 
   1   6   6        5.82        6.80      0.45 o 
   2   6   6       21.90       19.71      0.67 o 
   3   6   6        7.08        9.13      0.55 o 
   4   6   6       12.42       12.45      0.54 o 
   5   6   6       29.64       28.79      1.00 o 
   7   6   6        6.18        6.27      0.95 o 
   8   6   6        2.14        1.93      0.66 o 
   9   6   6        0.34        1.19      1.04 o 
   0   7   6       10.02       10.24      0.72 o 
   1   7   6        4.47        3.44      0.28 o 
   2   7   6        8.49        5.75      0.45 o 
   3   7   6        5.83        5.47      0.37 o 
   4   7   6       11.94       11.15      0.61 o 
   5   7   6        0.49        0.53      0.26 o 
   6   7   6       10.64        8.81      0.77 o 
   7   7   6        0.48        0.01      0.50 o 
   8   7   6        1.75        1.00      0.94 o 
   0   8   6       11.83       11.70      1.02 o 
   1   8   6        1.90        2.23      0.31 o 
   2   8   6        4.61        3.59      0.38 o 
   3   8   6        2.50        2.39      0.33 o 
   4   8   6       15.82       16.43      0.89 o 
   5   8   6        9.56        9.35      0.90 o 
   6   8   6        4.43        4.42      0.57 o 
   7   8   6        0.96        1.42      0.57 o 
   1   9   6       13.96       12.20      0.68 o 
   2   9   6        1.06        1.49      0.32 o 
   3   9   6       27.08       28.27      1.13 o 
   4   9   6        0.16       -0.18      0.30 o 
   5   9   6       14.97       14.54      1.01 o 
   6   9   6        0.57        0.46      0.38 o 
   7   9   6        0.20        0.35      0.44 o 
   0  10   6       11.06        9.10      0.92 o 
   1  10   6        3.59        3.56      0.38 o 
   2  10   6       14.00       13.98      0.86 o 
   3  10   6        1.83        1.43      0.34 o 
   4  10   6        6.71        5.71      0.55 o 
   5  10   6        0.25        0.37      0.38 o 
   6  10   6        1.80        1.49      0.42 o 
   7  10   6        4.71        3.50      1.05 o 
   0  11   6        0.06       -0.42      0.42 o 
   1  11   6        1.42        0.79      0.28 o 
   2  11   6       20.43       17.96      1.18 o 
   3  11   6        0.66        0.70      0.38 o 
   4  11   6        6.05        4.88      0.59 o 
   5  11   6        5.07        6.82      1.02 o 
   6  11   6        1.68        2.00      0.66 o 
   1  12   6       10.54       10.15      0.85 o 
   2  12   6        1.66        1.45      0.43 o 
   3  12   6        7.03       10.68      1.04 o 
   4  12   6        1.02        1.77      0.57 o 
   5  12   6        3.22        3.61      1.18 o 
   0  13   6        1.15        1.52      0.56 o 
   1  13   6        1.01        0.69      0.38 o 
   2  13   6        0.30        0.76      0.50 o 
   3  13   6        1.60        0.20      0.88 o 
   4  13   6       10.15       10.04      3.06 o 
   0  14   6        6.70        7.17      2.36 o 
   1  14   6        6.00        8.26      1.73 o 
   2  14   6        5.92        7.75      2.56 o 
   1   0   7     1895.13     2099.18      7.59 o 
   2   0   7        0.00       -0.16      0.16 o 
   3   0   7       36.11       28.35      1.01 o 
   4   0   7       20.04       17.13      0.90 o 
   5   0   7        4.15        4.02      0.69 o 
   6   0   7       13.67       14.23      1.31 o 
   7   0   7        0.92        1.32      0.53 o 
   8   0   7        1.09        0.89      0.58 o 
   9   0   7        0.34        1.06      0.90 o 
   0   1   7      208.49      221.48      2.33 o 
   1   1   7      855.27      896.55      3.48 o 
   2   1   7       29.82       30.44      0.57 o 
   3   1   7      105.98      107.84      1.41 o 
   4   1   7       98.72      101.00      1.18 o 
   5   1   7       11.84       11.74      0.61 o 
   6   1   7       54.20       55.80      1.82 o 
   7   1   7        4.83        4.64      0.59 o 
   8   1   7       24.39       26.97      1.39 o 
   9   1   7       29.33       33.94      2.35 o 
   0   2   7     2485.10     2596.71     11.83 o 
   1   2   7       46.30       54.55      0.85 o 
   2   2   7       95.99       95.19      1.23 o 
   3   2   7      112.77      115.16      1.55 o 
   4   2   7       44.11       51.29      0.94 o 
   5   2   7        9.53       10.70      0.62 o 
   6   2   7        5.37        4.48      0.50 o 
   7   2   7        4.49        4.02      0.55 o 
   8   2   7        2.26        1.81      0.47 o 
   9   2   7        9.51       11.05      3.87 o 
   0   3   7      456.66      461.02      3.12 o 
   1   3   7       42.45       42.54      0.77 o 
   2   3   7       35.56       34.43      0.83 o 
   3   3   7      247.59      245.56      3.91 o 
   4   3   7        1.52        1.13      0.16 o 
   5   3   7       24.43       23.12      0.97 o 
   6   3   7       47.62       50.05      1.73 o 
   7   3   7       32.32       29.64      1.29 o 
   8   3   7        2.41        1.89      0.48 o 
   9   3   7        4.51        3.80      2.64 o 
   0   4   7       62.36       63.44      1.46 o 
   1   4   7      120.30      125.52      1.53 o 
   2   4   7      173.38      168.81      1.69 o 
   3   4   7       96.62       95.25      1.43 o 
   4   4   7      138.08      132.48      1.66 o 
   5   4   7       23.63       23.55      1.02 o 
   6   4   7       26.48       27.43      1.31 o 
   7   4   7        7.12        5.41      0.64 o 
   8   4   7        1.79        0.60      0.42 o 
   9   4   7        0.01       -0.36      1.22 o 
   0   5   7       15.03       15.70      0.76 o 
   1   5   7       23.88       23.14      0.68 o 
   2   5   7       23.66       22.08      0.69 o 
   3   5   7       14.46       13.68      0.58 o 
   4   5   7       40.49       40.97      0.99 o 
   5   5   7        9.03        8.08      0.63 o 
   6   5   7       16.29       15.54      1.00 o 
   7   5   7        2.84        2.63      0.51 o 
   8   5   7        0.20        0.21      0.39 o 
   9   5   7        1.03        0.44      0.90 o 
   0   6   7        4.93        4.74      0.47 o 
   1   6   7       19.15       16.58      0.67 o 
   2   6   7       68.97       66.97      1.44 o 
   3   6   7       35.32       32.71      0.80 o 
   4   6   7       61.12       55.97      1.30 o 
   5   6   7       41.63       42.81      1.30 o 
   6   6   7        6.41        6.10      0.66 o 
   7   6   7        8.44        8.66      1.04 o 
   8   6   7        0.38        0.99      0.83 o 
   0   7   7        2.45        2.01      0.59 o 
   1   7   7        1.59        1.22      0.24 o 
   2   7   7       24.03       21.38      0.73 o 
   3   7   7       21.10       18.50      0.68 o 
   4   7   7       18.28       19.05      0.80 o 
   5   7   7       15.23       14.33      1.00 o 
   6   7   7        1.63        1.23      0.50 o 
   8   7   7        2.74        1.94      1.33 o 
   0   8   7       30.74       27.40      1.58 o 
   1   8   7        4.22        3.26      0.38 o 
   2   8   7       22.03       19.03      0.86 o 
   3   8   7       20.93       18.44      0.89 o 
   4   8   7       12.67       12.88      0.72 o 
   5   8   7        5.68        5.11      0.69 o 
   6   8   7       19.45       19.10      1.53 o 
   7   8   7        1.68        2.15      0.64 o 
   0   9   7        0.04        0.00      0.29 o 
   1   9   7        9.99        9.69      0.63 o 
   2   9   7       12.64       12.98      0.82 o 
   3   9   7        2.90        2.48      0.40 o 
   4   9   7       11.51       11.79      0.81 o 
   5   9   7        0.51        0.11      0.36 o 
   6   9   7        3.03        4.01      0.95 o 
   7   9   7        7.11        7.33      2.11 o 
   0  10   7        5.09        4.14      0.69 o 
   1  10   7        2.03        1.19      0.28 o 
   2  10   7       17.83       16.80      0.92 o 
   3  10   7        1.48        1.57      0.40 o 
   4  10   7        3.91        3.70      0.57 o 
   5  10   7       17.07       16.80      1.17 o 
   6  10   7        1.89        1.84      0.59 o 
   7  10   7        8.14        7.47      2.15 o 
   0  11   7       11.66       10.01      1.17 o 
   1  11   7        6.67        6.03      0.61 o 
   2  11   7        0.74        0.88      0.41 o 
   3  11   7        2.81        1.82      0.50 o 
   4  11   7        0.10       -0.09      0.33 o 
   5  11   7        6.55        6.14      0.83 o 
   6  11   7        2.72        2.84      1.16 o 
   0  12   7        3.63        4.93      0.89 o 
   1  12   7        2.85        2.22      0.46 o 
   2  12   7        1.76        2.55      0.48 o 
   3  12   7        8.97        9.02      0.97 o 
   4  12   7        4.27        6.47      2.29 o 
   5  12   7        2.81        1.89      0.95 o 
   0  13   7        0.60        0.77      0.61 o 
   1  13   7        3.80        2.74      0.59 o 
   2  13   7        5.54        8.79      1.36 o 
   3  13   7        2.85        1.85      1.37 o 
   4  13   7        0.69       -0.17      1.33 o 
   0   0   8       26.33       44.56      7.49 o 
   1   0   8     1182.73     1268.40      6.52 o 
   2   0   8       17.03       13.01      0.82 o 
   3   0   8      244.10      274.98      3.94 o 
   4   0   8       29.16       26.03      1.28 o 
   5   0   8       13.60       15.12      1.66 o 
   6   0   8       49.40       56.01      2.71 o 
   7   0   8       71.49       75.57      3.27 o 
   8   0   8       48.39       48.14      2.73 o 
   0   1   8      142.28      142.81      2.29 o 
   1   1   8      240.55      234.94      1.82 o 
   2   1   8       77.06       73.11      1.12 o 
   3   1   8        3.55        4.07      0.30 o 
   4   1   8        0.89        0.68      0.23 o 
   5   1   8       47.01       49.88      1.89 o 
   6   1   8        4.94        5.22      0.64 o 
   7   1   8       26.38       30.70      1.50 o 
   8   1   8       43.47       46.62      1.90 o 
   9   1   8        8.43        8.89      2.30 o 
   0   2   8       82.24       82.77      1.67 o 
   1   2   8       73.25       72.00      1.01 o 
   2   2   8      554.60      554.15      5.96 o 
   3   2   8      175.07      177.19      2.09 o 
   4   2   8       11.80       13.36      0.72 o 
   5   2   8       72.61       75.45      2.08 o 
   6   2   8       19.94       20.35      1.15 o 
   7   2   8       50.23       52.19      1.94 o 
   8   2   8       11.18       11.22      0.96 o 
   9   2   8        9.78        8.95      2.11 o 
   0   3   8       65.76       60.59      1.53 o 
   1   3   8       36.19       34.83      0.72 o 
   2   3   8       29.05       29.11      0.62 o 
   3   3   8       27.78       29.23      1.02 o 
   4   3   8       87.18       90.69      1.86 o 
   5   3   8       73.26       71.53      1.69 o 
   6   3   8       35.55       37.10      1.56 o 
   7   3   8       23.95       26.67      1.53 o 
   8   3   8        8.43        9.03      1.07 o 
   9   3   8        6.66        8.57      2.06 o 
   0   4   8        5.53        7.83      0.53 o 
   1   4   8       30.25       31.35      0.72 o 
   2   4   8      192.12      186.89      2.74 o 
   3   4   8        0.93        1.40      0.28 o 
   4   4   8      188.85      196.70      2.30 o 
   5   4   8       15.39       15.62      0.82 o 
   6   4   8       16.17       16.28      1.05 o 
   7   4   8        1.10        0.77      0.37 o 
   8   4   8        7.30        7.75      0.96 o 
   9   4   8        1.44        1.78      0.79 o 
   0   5   8       27.11       27.24      1.02 o 
   1   5   8       54.72       50.35      1.01 o 
   2   5   8      195.48      194.78      2.07 o 
   3   5   8       89.73       89.23      1.63 o 
   4   5   8      114.38      116.83      2.15 o 
   5   5   8        7.46        6.92      0.60 o 
   6   5   8       11.85       11.57      0.93 o 
   7   5   8        1.41        0.64      0.41 o 
   8   5   8        0.42       -0.09      0.52 o 
   9   5   8        0.60        0.87      0.82 o 
   0   6   8       47.42       45.56      1.41 o 
   1   6   8       18.06       17.60      0.67 o 
   2   6   8       37.99       40.69      1.04 o 
   3   6   8      212.05      219.24      2.44 o 
   4   6   8       44.67       46.77      1.22 o 
   5   6   8       25.72       27.16      1.14 o 
   6   6   8       19.52       16.03      1.09 o 
   7   6   8        6.09        6.87      0.88 o 
   8   6   8        6.37        4.25      1.47 o 
   0   7   8       85.51       90.33      2.08 o 
   1   7   8       37.13       35.38      0.97 o 
   2   7   8       97.74       91.64      1.90 o 
   3   7   8       37.49       34.34      1.01 o 
   4   7   8       12.59       13.33      0.81 o 
   5   7   8        6.19        7.66      0.83 o 
   6   7   8       17.92       21.43      1.64 o 
   7   7   8        0.67        1.15      0.61 o 
   0   8   8       18.83       19.66      1.17 o 
   1   8   8       83.33       78.52      1.58 o 
   2   8   8       24.70       21.96      0.84 o 
   3   8   8       22.41       26.31      1.04 o 
   4   8   8       53.22       54.44      1.82 o 
   5   8   8       18.45       17.68      1.27 o 
   6   8   8       20.26       25.98      1.84 o 
   7   8   8       17.71       17.89      1.82 o 
   0   9   8       36.11       39.04      1.75 o 
   1   9   8        3.85        2.52      0.32 o 
   2   9   8       50.00       48.69      1.38 o 
   3   9   8       45.94       43.35      1.45 o 
   4   9   8        0.47        0.42      0.41 o 
   5   9   8        9.89       11.64      1.98 o 
   6   9   8        4.55        6.67      1.00 o 
   0  10   8       28.65       25.56      1.55 o 
   1  10   8       12.42       11.76      0.66 o 
   2  10   8        1.29        0.68      0.31 o 
   3  10   8       21.50       20.49      1.20 o 
   4  10   8        1.80        1.96      0.62 o 
   5  10   8       21.22       25.28      2.05 o 
   6  10   8        3.71        3.06      1.14 o 
   0  11   8        0.62        0.59      0.46 o 
   1  11   8       13.44       12.81      0.92 o 
   2  11   8        0.78        0.69      0.30 o 
   3  11   8        6.52        6.66      0.73 o 
   4  11   8        7.77        9.03      0.87 o 
   5  11   8        6.31        8.73      2.15 o 
   1  12   8        0.12       -0.36      0.36 o 
   2  12   8        4.42        3.72      0.85 o 
   3  12   8        1.56        2.87      0.80 o 
   4  12   8        3.55        6.52      2.28 o 
   0  13   8        1.25        3.52      1.54 o 
   1  13   8        0.11        0.22      0.77 o 
   2  13   8        1.97        3.55      1.66 o 
   1   0   9      112.79      104.89      1.77 o 
   2   0   9       39.51       37.81      1.30 o 
   3   0   9       23.32       25.70      1.77 o 
   4   0   9      118.42      121.74      3.98 o 
   5   0   9       79.40       83.16      5.90 o 
   6   0   9       75.56       72.56      3.83 o 
   7   0   9        4.45        4.68      0.93 o 
   8   0   9        1.31        1.14      0.54 o 
   0   1   9       54.69       54.10      1.46 o 
   1   1   9       24.64       27.26      0.69 o 
   2   1   9       44.48       41.85      1.22 o 
   3   1   9       69.15       66.63      1.38 o 
   4   1   9       54.71       50.81      1.61 o 
   5   1   9        1.62        1.25      0.80 o 
   6   1   9       24.79       27.50      1.70 o 
   7   1   9       26.42       26.19      1.56 o 
   8   1   9        6.20        5.01      0.73 o 
   0   2   9        8.82       13.36      0.81 o 
   1   2   9      237.97      228.52      1.81 o 
   2   2   9       37.96       39.81      0.90 o 
   3   2   9      224.02      222.49      2.94 o 
   4   2   9       16.25       16.50      0.82 o 
   5   2   9      205.76      207.73      3.63 o 
   6   2   9       33.84       36.81      1.77 o 
   7   2   9       13.52       10.90      1.04 o 
   8   2   9        0.69        0.45      0.52 o 
   1   3   9        2.50        3.78      0.29 o 
   2   3   9        7.25        6.16      0.33 o 
   3   3   9       24.66       26.05      0.91 o 
   4   3   9       35.99       38.99      1.31 o 
   5   3   9        4.83        4.98      0.64 o 
   6   3   9       18.23       21.82      1.44 o 
   7   3   9        5.41        4.60      0.68 o 
   8   3   9        2.18        1.70      0.58 o 
   9   3   9        0.18       -1.06      1.06 o 
   0   4   9       89.96       82.47      1.46 o 
   1   4   9      339.92      327.64      2.32 o 
   2   4   9      315.89      307.46      3.72 o 
   3   4   9       12.00       12.80      0.73 o 
   4   4   9      207.48      214.43      3.71 o 
   5   4   9        3.46        3.90      0.61 o 
   6   4   9       64.37       60.98      2.09 o 
   7   4   9        0.12       -0.46      0.46 o 
   8   4   9        0.10        0.34      0.62 o 
   9   4   9        1.71        3.11      1.41 o 
   0   5   9      229.81      227.68      3.06 o 
   1   5   9       23.53       22.28      0.67 o 
   2   5   9      125.39      118.30      1.90 o 
   3   5   9       32.96       30.37      1.12 o 
   4   5   9       37.64       40.37      1.49 o 
   5   5   9       22.28       23.65      1.33 o 
   6   5   9        5.11        4.78      0.63 o 
   7   5   9        1.27        0.90      0.44 o 
   8   5   9        0.30        0.88      1.16 o 
   0   6   9      441.81      458.65      4.51 o 
   1   6   9       99.62      101.91      1.57 o 
   2   6   9      148.12      148.65      1.96 o 
   3   6   9       21.52       19.09      0.91 o 
   4   6   9       23.24       25.29      1.15 o 
   5   6   9       63.04       68.84      2.26 o 
   6   6   9        0.80        0.60      0.36 o 
   7   6   9        2.73        1.43      0.61 o 
   0   7   9      279.05      284.66      3.77 o 
   1   7   9      272.81      255.82      2.63 o 
   2   7   9      121.74      123.54      1.90 o 
   3   7   9        6.81        5.61      0.58 o 
   4   7   9        2.27        3.00      0.50 o 
   5   7   9        9.68       10.65      1.00 o 
   6   7   9        9.23       12.50      1.18 o 
   7   7   9        8.33        7.53      1.21 o 
   0   8   9        3.81        4.00      0.59 o 
   1   8   9       59.30       64.39      1.50 o 
   2   8   9       55.80       52.81      1.39 o 
   3   8   9        6.54        5.28      0.61 o 
   4   8   9       30.73       33.97      1.66 o 
   5   8   9       19.41       20.62      1.49 o 
   6   8   9        5.00        5.42      0.97 o 
   0   9   9       92.20       90.37      2.67 o 
   1   9   9       82.36       81.86      1.82 o 
   2   9   9        4.76        5.90      0.55 o 
   3   9   9       32.63       37.92      1.50 o 
   4   9   9       46.57       51.31      1.93 o 
   5   9   9        2.66        4.39      0.83 o 
   6   9   9        3.16        3.46      1.14 o 
   0  10   9        8.02        6.77      0.83 o 
   1  10   9       11.39       11.45      0.73 o 
   2  10   9        6.20        5.60      0.56 o 
   3  10   9       13.80       14.59      1.03 o 
   4  10   9        1.66        2.19      0.53 o 
   5  10   9        5.59        7.09      1.58 o 
   0  11   9        0.57        1.82      0.56 o 
   1  11   9        7.74        7.13      0.64 o 
   2  11   9        5.50        5.31      0.68 o 
   3  11   9       13.41       14.90      1.32 o 
   4  11   9        5.02        6.76      1.30 o 
   5  11   9        8.03        7.13      1.85 o 
   0  12   9        0.86        0.25      0.43 o 
   1  12   9       11.01       10.84      0.87 o 
   2  12   9        0.10        0.16      0.49 o 
   3  12   9        4.34        6.50      1.57 o 
   0  13   9        0.67        0.35      0.58 o 
   1  13   9        1.75        1.52      0.69 o 
   0   0  10       30.60       28.33      1.15 o 
   1   0  10       30.43       28.45      0.97 o 
   2   0  10        0.00        0.12      0.23 o 
   3   0  10      120.65      128.32      3.72 o 
   4   0  10       19.50       18.80      1.67 o 
   5   0  10        4.84        4.97      1.18 o 
   6   0  10        2.15        4.15      1.14 o 
   7   0  10        5.55        2.40      1.83 o 
   8   0  10        0.65       -0.52      1.05 o 
   0   1  10      126.36      132.80      2.36 o 
   1   1  10      116.72      113.67      1.36 o 
   2   1  10       39.83       41.91      1.00 o 
   3   1  10       37.58       38.82      1.29 o 
   4   1  10       34.44       31.54      1.18 o 
   5   1  10       28.40       25.36      1.52 o 
   6   1  10       56.25       53.25      2.44 o 
   7   1  10        1.56        1.03      0.96 o 
   8   1  10        1.13        0.57      0.90 o 
   0   2  10       67.70       62.01      1.79 o 
   1   2  10      103.41       99.83      1.21 o 
   2   2  10      247.36      225.29      2.63 o 
   3   2  10       71.83       70.04      1.72 o 
   4   2  10       52.39       53.96      1.54 o 
   5   2  10       36.51       38.11      1.64 o 
   6   2  10       12.26       12.75      1.22 o 
   7   2  10        3.39        1.60      0.81 o 
   8   2  10        0.02       -0.35      0.52 o 
   0   3  10       39.45       33.60      1.40 o 
   1   3  10       17.36       17.05      0.49 o 
   2   3  10      311.66      291.10      3.24 o 
   3   3  10       33.18       31.06      1.20 o 
   4   3  10       82.65       84.51      2.02 o 
   5   3  10       18.13       16.97      1.12 o 
   6   3  10        4.41        4.23      0.75 o 
   7   3  10        6.03        4.82      0.80 o 
   8   3  10       10.30        9.20      1.25 o 
   0   4  10      331.15      314.95      4.44 o 
   1   4  10      224.88      212.89      2.12 o 
   2   4  10      108.55      102.96      1.73 o 
   3   4  10      191.99      192.60      2.81 o 
   4   4  10      150.91      152.71      4.36 o 
   5   4  10        6.41        7.07      0.78 o 
   6   4  10       10.04       10.78      1.03 o 
   7   4  10       11.12       12.20      1.11 o 
   8   4  10        1.01        1.12      0.76 o 
   0   5  10      192.04      179.95      2.56 o 
   1   5  10       74.67       72.07      1.37 o 
   2   5  10       82.64       79.45      1.61 o 
   3   5  10       96.31       97.61      2.07 o 
   4   5  10       12.86       11.47      0.88 o 
   5   5  10       18.15       18.73      1.23 o 
   6   5  10        6.46        7.39      0.90 o 
   7   5  10        9.60        7.34      0.87 o 
   0   6  10      211.02      207.65      3.65 o 
   1   6  10       73.30       73.19      1.45 o 
   2   6  10      196.11      204.82      2.52 o 
   3   6  10      149.82      150.30      2.89 o 
   4   6  10       38.67       40.11      1.39 o 
   5   6  10       18.96       21.33      1.23 o 
   6   6  10       22.35       24.17      1.54 o 
   7   6  10        0.77        0.40      0.68 o 
   0   7  10       17.03       16.85      1.10 o 
   1   7  10       64.75       62.24      1.47 o 
   2   7  10        3.87        3.21      0.54 o 
   3   7  10       36.94       34.36      1.80 o 
   4   7  10        1.44        1.29      0.40 o 
   5   7  10        5.79        5.52      0.75 o 
   6   7  10        3.79        4.70      0.81 o 
   0   8  10       30.86       31.96      1.79 o 
   1   8  10       80.91       77.24      1.94 o 
   2   8  10       32.43       32.54      1.33 o 
   3   8  10       14.47       13.94      1.07 o 
   4   8  10       20.01       22.92      1.58 o 
   5   8  10        8.34        9.91      1.09 o 
   6   8  10       12.99       15.37      1.51 o 
   7   8  10        3.36        0.91      1.08 o 
   0   9  10        0.84        0.11      0.41 o 
   1   9  10        4.19        3.81      0.46 o 
   2   9  10       42.01       41.79      1.44 o 
   3   9  10        5.62        6.74      0.81 o 
   4   9  10        7.88        7.89      1.08 o 
   5   9  10        3.02        3.09      1.33 o 
   6   9  10        1.89        2.56      1.57 o 
   0  10  10        2.38        2.23      0.62 o 
   1  10  10        1.86        1.79      0.34 o 
   2  10  10        4.87        4.97      0.53 o 
   3  10  10       11.46       12.69      1.08 o 
   4  10  10        3.04        4.26      0.79 o 
   5  10  10        3.93        3.43      1.11 o 
   0  11  10        1.66        1.14      0.42 o 
   1  11  10        4.58        4.48      0.53 o 
   2  11  10        3.04        4.48      0.66 o 
   3  11  10        3.28        2.72      0.75 o 
   4  11  10        6.89        9.37      2.82 o 
   0  12  10        0.19        0.16      0.37 o 
   1  12  10        1.97        1.12      0.45 o 
   2  12  10        0.05        0.54      0.52 o 
   3  12  10        2.81        5.79      2.13 o 
   0  13  10        0.19        0.99      1.06 o 
   1   0  11       16.87       15.13      0.68 o 
   2   0  11        1.21        0.59      0.42 o 
   3   0  11       57.64       56.03      2.30 o 
   4   0  11      112.49      119.30      4.31 o 
   5   0  11       26.79       30.53      2.31 o 
   6   0  11       14.64       16.79      2.26 o 
   7   0  11        0.55        1.04      0.99 o 
   8   0  11        0.29        1.16      1.09 o 
   0   1  11       18.24       13.35      1.13 o 
   1   1  11       46.72       42.16      1.00 o 
   2   1  11      249.31      226.72      2.50 o 
   3   1  11      124.44      123.17      2.12 o 
   4   1  11      181.90      179.35      2.93 o 
   5   1  11       56.67       60.57      2.42 o 
   6   1  11       11.92       13.08      1.35 o 
   7   1  11        6.97        7.47      1.04 o 
   8   1  11        1.66        1.85      0.74 o 
   0   2  11      297.80      282.83      3.95 o 
   1   2  11       17.29       18.30      0.66 o 
   2   2  11      102.08       98.73      1.81 o 
   3   2  11       58.85       60.05      1.65 o 
   4   2  11       67.92       76.14      2.02 o 
   5   2  11       19.35       20.35      1.26 o 
   6   2  11        4.39        5.95      0.93 o 
   7   2  11        1.96        2.69      0.69 o 
   8   2  11        9.75       10.46      1.42 o 
   0   3  11      831.02      777.95      6.97 o 
   1   3  11       78.31       76.91      1.57 o 
   2   3  11       95.06       92.49      1.82 o 
   3   3  11      146.40      141.82      2.46 o 
   4   3  11       34.17       34.81      1.37 o 
   5   3  11        8.62       10.05      0.92 o 
   6   3  11       16.31       19.23      1.37 o 
   7   3  11        3.06        4.12      0.81 o 
   8   3  11        0.48       -0.15      0.56 o 
   0   4  11       25.96       26.92      1.39 o 
   1   4  11      236.28      232.79      2.57 o 
   2   4  11      245.18      251.59      3.26 o 
   3   4  11       17.23       16.59      0.94 o 
   4   4  11       21.90       21.38      1.17 o 
   5   4  11       19.62       20.87      1.31 o 
   6   4  11        4.29        5.00      0.82 o 
   7   4  11        6.85        5.84      0.80 o 
   8   4  11        1.25        1.77      1.27 o 
   0   5  11        0.99        0.82      0.43 o 
   1   5  11      398.06      384.85      3.58 o 
   2   5  11        0.01        0.14      0.31 o 
   3   5  11       12.07       12.01      0.74 o 
   4   5  11        6.68        7.61      0.67 o 
   5   5  11       23.96       24.90      1.32 o 
   6   5  11        0.10        0.41      0.42 o 
   7   5  11        1.32       -0.15      0.48 o 
   0   6  11      114.26      117.26      2.84 o 
   1   6  11      101.73      100.45      1.90 o 
   2   6  11       28.33       27.75      1.16 o 
   3   6  11       64.88       65.56      1.81 o 
   4   6  11       16.43       18.75      1.17 o 
   5   6  11       11.46       10.45      0.90 o 
   6   6  11        1.54        1.54      0.58 o 
   7   6  11        1.46        0.79      1.05 o 
   0   7  11       57.92       57.32      2.06 o 
   1   7  11       14.30       14.03      0.73 o 
   2   7  11        7.48        7.31      0.73 o 
   3   7  11       18.88       20.12      1.31 o 
   4   7  11        3.22        3.82      0.65 o 
   5   7  11        2.51        2.76      0.58 o 
   6   7  11        3.85        5.24      0.84 o 
   7   7  11        2.54        2.89      1.60 o 
   0   8  11        4.04        3.76      0.67 o 
   1   8  11       38.79       38.38      1.40 o 
   2   8  11       42.43       40.32      1.62 o 
   3   8  11        7.58        5.35      0.70 o 
   4   8  11       21.47       21.74      1.57 o 
   5   8  11        1.20        1.88      0.60 o 
   6   8  11        0.85        0.95      1.20 o 
   0   9  11        3.02        2.97      0.65 o 
   1   9  11        4.85        4.76      0.51 o 
   2   9  11        0.95        0.35      0.30 o 
   3   9  11        4.01        4.54      0.70 o 
   4   9  11        0.79        0.93      0.47 o 
   5   9  11        3.74        5.35      2.10 o 
   6   9  11        2.42        1.44      1.48 o 
   0  10  11        4.12        2.71      0.61 o 
   1  10  11       18.56       17.65      0.99 o 
   2  10  11        0.84        0.86      0.35 o 
   3  10  11       15.06       16.61      1.23 o 
   4  10  11        5.76        6.92      1.07 o 
   5  10  11        2.04        2.94      1.91 o 
   0  11  11        0.20        1.14      0.46 o 
   1  11  11        3.59        4.88      0.67 o 
   2  11  11        6.01        6.16      1.00 o 
   3  11  11        7.29        9.23      1.10 o 
   0  12  11        0.16        1.13      0.82 o 
   1  12  11        3.91        3.40      1.12 o 
   0   0  12        5.00        4.32      0.93 o 
   1   0  12       13.52       11.79      1.09 o 
   2   0  12      129.56      126.48      3.61 o 
   3   0  12        4.10        6.72      1.48 o 
   4   0  12      114.25      103.42      5.05 o 
   5   0  12        6.50        9.59      1.42 o 
   6   0  12        0.30        3.56      1.17 o 
   7   0  12        1.10        3.71      2.48 o 
   8   0  12        0.60        1.32      1.28 o 
   0   1  12        3.66        4.14      0.61 o 
   1   1  12       22.68       22.55      0.93 o 
   2   1  12       60.87       58.94      1.54 o 
   3   1  12       12.23        9.96      0.75 o 
   4   1  12       86.35       81.94      2.47 o 
   5   1  12       70.31       72.63      2.77 o 
   6   1  12       80.92       84.26      3.32 o 
   7   1  12       29.68       32.87      2.16 o 
   8   1  12        9.56        9.37      2.50 o 
   0   2  12      316.65      304.09      5.79 o 
   1   2  12        8.04        8.36      0.58 o 
   2   2  12       24.85       26.68      0.95 o 
   3   2  12       20.09       20.22      1.06 o 
   4   2  12        3.05        2.49      0.51 o 
   5   2  12        1.06        1.28      0.52 o 
   6   2  12       38.61       42.11      2.38 o 
   7   2  12        3.88        5.92      0.98 o 
   8   2  12        1.45        0.71      0.93 o 
   0   3  12        1.65        1.86      0.75 o 
   1   3  12       14.38       15.26      0.65 o 
   2   3  12      108.29      102.33      2.08 o 
   3   3  12       80.67       78.32      1.90 o 
   4   3  12        3.85        3.49      0.62 o 
   5   3  12       39.53       36.85      1.75 o 
   6   3  12        5.30        7.21      0.88 o 
   7   3  12       14.28       17.40      1.81 o 
   8   3  12        3.67        4.87      1.93 o 
   0   4  12       74.84       75.73      2.35 o 
   1   4  12       64.41       62.06      1.52 o 
   2   4  12       26.79       27.02      1.08 o 
   3   4  12       10.84       10.93      0.76 o 
   4   4  12       14.64       15.37      1.03 o 
   5   4  12       13.19       12.87      1.07 o 
   6   4  12        7.85        7.30      0.90 o 
   7   4  12        2.11        0.21      1.06 o 
   0   5  12        2.62        4.16      0.61 o 
   1   5  12       54.41       53.27      1.52 o 
   2   5  12       11.40       10.85      0.72 o 
   3   5  12       29.93       32.17      1.53 o 
   4   5  12        0.05        0.17      0.33 o 
   5   5  12        1.22        2.04      0.50 o 
   6   5  12        4.38        4.53      0.75 o 
   7   5  12        4.33        3.37      1.53 o 
   0   6  12        1.04        3.74      0.58 o 
   1   6  12       45.84       45.48      1.45 o 
   2   6  12       36.83       36.14      1.30 o 
   3   6  12       23.32       23.09      1.28 o 
   4   6  12       10.75       11.56      0.93 o 
   5   6  12        8.78       10.66      0.93 o 
   6   6  12        1.54        1.56      0.88 o 
   7   6  12        1.87        0.11      0.84 o 
   0   7  12       12.41       12.72      1.02 o 
   1   7  12        6.59        5.39      0.54 o 
   2   7  12        5.87        5.73      0.66 o 
   3   7  12       11.44       12.25      1.06 o 
   4   7  12        3.51        3.42      0.63 o 
   5   7  12       12.04       15.24      1.26 o 
   6   7  12        0.23        0.26      1.20 o 
   0   8  12        0.27        0.60      0.53 o 
   1   8  12       10.09       11.20      0.87 o 
   2   8  12        3.98        3.18      0.49 o 
   3   8  12       25.06       26.26      1.53 o 
   4   8  12        9.48        9.49      1.23 o 
   5   8  12        1.27        1.12      0.55 o 
   0   9  12        0.35        0.37      0.54 o 
   1   9  12        1.37        1.73      0.44 o 
   2   9  12        2.21        2.12      0.55 o 
   3   9  12        2.18        3.34      0.53 o 
   4   9  12        2.66        2.56      0.92 o 
   5   9  12        2.66        0.65      0.96 o 
   0  10  12        7.92       12.61      1.53 o 
   1  10  12        0.26        0.31      0.35 o 
   2  10  12        4.07        4.15      0.61 o 
   3  10  12        6.27        7.15      0.91 o 
   4  10  12        1.06        0.30      0.76 o 
   0  11  12        2.10        1.97      0.80 o 
   1  11  12        0.21        0.38      0.45 o 
   2  11  12        2.27        2.23      0.80 o 
   3  11  12        0.07       -1.61      1.61 o 
   1   0  13       25.81       28.15      1.79 o 
   2   0  13       60.06       57.63      2.58 o 
   3   0  13        0.05        0.46      0.40 o 
   4   0  13        3.00        3.16      0.83 o 
   5   0  13        0.08        0.14      0.60 o 
   6   0  13        6.94        8.48      1.63 o 
   7   0  13        0.00        0.51      1.04 o 
   0   1  13      172.21      160.48      4.25 o 
   1   1  13       29.51       25.47      1.02 o 
   2   1  13      168.69      155.37      2.59 o 
   3   1  13       14.03       11.34      0.77 o 
   4   1  13       77.34       72.98      3.12 o 
   5   1  13        8.81        8.87      0.96 o 
   6   1  13        2.58        3.85      0.77 o 
   7   1  13       12.51       11.89      1.56 o 
   0   2  13       17.83       20.60      1.55 o 
   1   2  13       11.95       10.25      0.70 o 
   2   2  13       28.48       24.28      1.06 o 
   3   2  13        4.60        3.32      0.46 o 
   4   2  13        3.11        3.08      0.59 o 
   5   2  13        3.13        3.44      0.66 o 
   6   2  13        0.06       -0.49      0.51 o 
   7   2  13        3.91        4.81      1.34 o 
   0   3  13       26.39       25.67      1.74 o 
   1   3  13       67.84       61.60      1.66 o 
   2   3  13       11.20       12.71      0.80 o 
   3   3  13       10.55        8.84      0.75 o 
   4   3  13        0.05       -0.04      0.37 o 
   5   3  13        4.61        3.65      0.62 o 
   6   3  13        7.49        9.25      1.21 o 
   7   3  13        3.30        2.83      1.10 o 
   0   4  13        2.54        1.40      0.50 o 
   1   4  13       12.41       10.68      0.72 o 
   2   4  13        8.34        9.01      0.71 o 
   3   4  13       17.75       16.42      1.04 o 
   4   4  13        7.64        7.54      0.86 o 
   5   4  13        0.81        0.49      0.41 o 
   6   4  13        1.47        1.74      0.56 o 
   7   4  13        0.63        0.83      1.50 o 
   0   5  13        1.86        0.85      0.45 o 
   1   5  13        6.32        5.89      0.54 o 
   2   5  13        1.50        1.62      0.39 o 
   3   5  13        0.73        1.75      0.53 o 
   4   5  13        2.34        3.12      0.60 o 
   5   5  13        1.36        1.07      0.52 o 
   6   5  13        0.16        0.21      0.59 o 
   0   6  13        1.60        1.31      0.43 o 
   1   6  13        8.29        6.06      0.50 o 
   2   6  13        6.79        8.74      0.69 o 
   3   6  13        9.50       10.69      1.38 o 
   4   6  13       22.51       26.29      1.55 o 
   5   6  13        1.54        1.44      0.52 o 
   6   6  13        3.58        3.04      1.15 o 
   0   7  13        0.18       -0.15      0.36 o 
   1   7  13        5.58        4.76      0.53 o 
   2   7  13        5.72        5.51      0.64 o 
   3   7  13        3.29        3.96      0.76 o 
   4   7  13        1.51        1.70      0.65 o 
   5   7  13        0.65        0.83      0.84 o 
   0   8  13        1.24        1.28      0.56 o 
   1   8  13        1.86        2.07      0.46 o 
   2   8  13        3.55        4.40      0.62 o 
   3   8  13       16.27       18.27      1.50 o 
   4   8  13        7.24       10.10      1.82 o 
   5   8  13        9.62       11.11      3.06 o 
   0   9  13        6.10        5.78      1.07 o 
   1   9  13        4.76        5.15      0.74 o 
   2   9  13        3.48        2.99      0.56 o 
   3   9  13        3.59        3.50      0.67 o 
   4   9  13        3.20        4.58      1.39 o 
   0  10  13        2.22        2.01      1.00 o 
   1  10  13        6.20        7.21      0.95 o 
   2  10  13        3.45        3.47      0.60 o 
   3  10  13        3.79        3.91      0.85 o 
   0  11  13        0.16        0.52      0.60 o 
   1  11  13        2.27        1.03      0.70 o 
   2  11  13        1.21        0.04      1.08 o 
   0   0  14        5.54        7.24      1.40 o 
   1   0  14       14.04       13.93      1.34 o 
   2   0  14       11.67       11.04      1.21 o 
   3   0  14        6.37        6.09      0.91 o 
   4   0  14       22.88       25.92      2.77 o 
   5   0  14        0.76        0.57      0.77 o 
   6   0  14        1.83        0.14      0.90 o 
   0   1  14       73.06       59.56      2.74 o 
   1   1  14       14.76       14.13      0.96 o 
   2   1  14        9.03        9.89      0.82 o 
   3   1  14        1.21        1.03      0.35 o 
   4   1  14        1.82        1.65      0.58 o 
   5   1  14        1.89        1.49      0.61 o 
   6   1  14        7.63        7.46      1.10 o 
   0   2  14        5.51        3.26      0.74 o 
   1   2  14        0.69        1.23      0.36 o 
   2   2  14        9.12        8.51      0.76 o 
   3   2  14        7.35        7.42      0.64 o 
   4   2  14        0.03       -0.35      0.44 o 
   5   2  14        3.37        2.86      0.69 o 
   6   2  14        1.52        1.63      0.71 o 
   0   3  14       21.84       21.42      1.66 o 
   1   3  14       16.55       14.92      0.99 o 
   2   3  14       23.30       23.17      1.10 o 
   3   3  14        9.45        9.73      0.78 o 
   4   3  14        6.83        7.26      0.77 o 
   5   3  14        0.43       -0.08      0.46 o 
   6   3  14        1.33        2.11      0.96 o 
   0   4  14        0.19        0.29      0.42 o 
   1   4  14        0.92        1.03      0.34 o 
   2   4  14        0.18        0.31      0.35 o 
   3   4  14        2.14        1.58      0.50 o 
   4   4  14        0.26        0.68      0.51 o 
   5   4  14        2.79        1.94      0.51 o 
   6   4  14        1.19       -0.12      1.55 o 
   0   5  14        1.87        2.88      0.69 o 
   1   5  14        6.21        8.39      0.81 o 
   2   5  14        4.96        3.99      0.55 o 
   3   5  14        0.12        0.26      0.43 o 
   4   5  14       11.49       13.04      1.14 o 
   5   5  14        1.01        0.84      0.53 o 
   6   5  14       10.11       10.35      1.69 o 
   0   6  14        6.56        6.01      1.08 o 
   1   6  14        0.22        0.31      0.38 o 
   2   6  14        0.71        1.48      0.42 o 
   3   6  14        0.96        1.29      0.51 o 
   4   6  14       10.73       12.47      1.15 o 
   5   6  14        0.78        1.76      0.83 o 
   0   7  14        4.52        6.14      1.38 o 
   1   7  14        2.82        2.99      0.62 o 
   2   7  14        5.09        6.67      0.89 o 
   3   7  14        1.22        1.98      0.59 o 
   4   7  14        4.86        7.31      1.17 o 
   5   7  14        6.03        9.70      2.48 o 
   0   8  14        0.08        0.03      0.63 o 
   1   8  14        2.63        2.40      0.63 o 
   2   8  14        2.73        2.85      0.56 o 
   3   8  14        1.37        0.75      0.83 o 
   4   8  14        1.66        3.52      2.09 o 
   0   9  14        6.75        9.14      1.69 o 
   1   9  14        0.91       -0.29      0.52 o 
   2   9  14        0.74        0.49      0.54 o 
   3   9  14        0.79        1.75      0.84 o 
   4   9  14        6.24       13.63      3.06 o 
   0  10  14        0.77        0.65      0.72 o 
   1  10  14        0.28       -0.07      1.17 o 
   2  10  14        0.66       -0.32      0.60 o 
   1   0  15        3.38        2.54      0.68 o 
   2   0  15        4.35        4.90      0.83 o 
   3   0  15        0.12        0.34      0.57 o 
   4   0  15        3.04        2.50      0.86 o 
   5   0  15        0.02        0.47      0.97 o 
   0   1  15        0.13        0.34      0.42 o 
   1   1  15        0.86        0.23      0.30 o 
   2   1  15        8.59        6.38      0.67 o 
   3   1  15        0.91        1.12      0.35 o 
   4   1  15        3.05        3.68      0.70 o 
   5   1  15        0.60        0.17      0.42 o 
   0   2  15        0.03        0.26      0.48 o 
   1   2  15        6.57        6.72      0.69 o 
   2   2  15        3.03        3.91      0.58 o 
   3   2  15        3.77        3.55      0.56 o 
   4   2  15        1.90        2.49      0.54 o 
   5   2  15        1.60        0.82      0.44 o 
   0   3  15        0.76        3.21      0.73 o 
   1   3  15        2.12        1.30      0.40 o 
   2   3  15        1.07        1.54      0.41 o 
   3   3  15        7.21        7.61      0.94 o 
   4   3  15        3.49        3.07      0.66 o 
   5   3  15        1.85        2.02      0.74 o 
   0   4  15        0.16        0.40      0.42 o 
   1   4  15        2.33        2.09      0.43 o 
   2   4  15        1.31        0.95      0.36 o 
   3   4  15        2.70        2.48      0.57 o 
   4   4  15        3.08        4.02      0.72 o 
   5   4  15        1.64        1.13      0.76 o 
   0   5  15        0.29        0.59      0.51 o 
   1   5  15        3.10        4.80      0.64 o 
   2   5  15        3.74        4.33      0.63 o 
   3   5  15        4.07        4.42      0.70 o 
   4   5  15       11.46       12.41      1.25 o 
   5   5  15        0.04        0.63      0.83 o 
   0   6  15        3.20        4.54      0.97 o 
   1   6  15        1.08        0.51      0.34 o 
   2   6  15        1.60        1.66      0.54 o 
   3   6  15        8.13       11.46      1.03 o 
   4   6  15        0.46        1.41      3.38 o 
   5   6  15        1.35        3.61      1.59 o 
   0   7  15       11.58       12.52      1.95 o 
   1   7  15        1.80        1.86      0.64 o 
   2   7  15       16.29       20.76      2.19 o 
   3   7  15        8.01       10.57      2.07 o 
   4   7  15        3.38        6.77      2.10 o 
   0   8  15        0.75        0.81      1.09 o 
   1   8  15        3.22        3.09      0.79 o 
   2   8  15        0.70        1.42      0.89 o 
   0   9  15       10.29       11.28      2.39 o 
   0   0  16        6.25        9.10      1.72 o 
   1   0  16        1.10        1.54      0.57 o 
   2   0  16        0.00        0.18      0.45 o 
   3   0  16        0.35        0.54      0.54 o 
   4   0  16        5.03        3.99      1.01 o 
   5   0  16        3.02        1.92      1.59 o 
   0   1  16        0.80        0.82      0.49 o 
   1   1  16        0.30        0.55      0.35 o 
   2   1  16        0.15       -0.25      0.33 o 
   3   1  16        0.15        0.02      0.36 o 
   4   1  16        0.37       -0.38      0.46 o 
   5   1  16        3.35        1.73      1.44 o 
   0   2  16        0.25        0.10      0.50 o 
   1   2  16        0.56        0.62      0.32 o 
   2   2  16        1.60        2.50      0.48 o 
   3   2  16        0.57        0.37      0.37 o 
   4   2  16        0.67        1.04      0.47 o 
   5   2  16        3.40        4.79      2.17 o 
   0   3  16        0.61        0.34      0.37 o 
   1   3  16        2.09        1.03      0.37 o 
   2   3  16        0.08        0.32      0.33 o 
   3   3  16        0.10        0.19      0.42 o 
   4   3  16        6.62        8.95      1.91 o 
   5   3  16        2.06        4.77      1.99 o 
   0   4  16        0.30        0.73      0.43 o 
   1   4  16        1.90        1.12      0.39 o 
   2   4  16        0.48        0.71      0.37 o 
   3   4  16        1.25        1.44      0.48 o 
   4   4  16        3.61        1.18      1.71 o 
   0   5  16       13.67       16.62      1.65 o 
   1   5  16        0.08        0.26      0.39 o 
   2   5  16        9.55       11.11      1.13 o 
   3   5  16        2.80        2.60      1.32 o 
   0   6  16        0.04        0.21      0.52 o 
   1   6  16        1.64        2.83      0.59 o 
   2   6  16        1.89        1.68      0.62 o 
   3   6  16        1.60        1.89      1.51 o 
   0   7  16        2.13        3.80      1.58 o 
   1   7  16       16.16       19.50      2.55 o 
   0   8  16       12.09       16.91      2.97 o 
   1   0  17        6.78        8.27      1.18 o 
   2   0  17        6.03        7.21      1.11 o 
   3   0  17        0.74        1.30      0.64 o 
   0   1  17        0.85        1.93      0.68 o 
   1   1  17        0.23        0.53      0.37 o 
   2   1  17        0.42        0.66      0.38 o 
   3   1  17        1.42        2.56      0.79 o 
   4   1  17        1.30        0.85      1.17 o 
   0   2  17        1.52        2.36      0.73 o 
   1   2  17        5.45        7.83      0.81 o 
   2   2  17        4.31        5.74      0.72 o 
   3   2  17       12.98       14.32      2.43 o 
   4   2  17        3.12        1.31      1.53 o 
   0   3  17        0.70        0.21      0.75 o 
   1   3  17        0.85        0.85      0.39 o 
   2   3  17        2.62        3.82      0.63 o 
   3   3  17        3.38        4.93      1.69 o 
   4   3  17        3.30        3.98      2.05 o 
   0   4  17        0.00       -0.18      0.51 o 
   1   4  17        0.98        1.22      0.36 o 
   2   4  17       10.27       14.10      1.84 o 
   3   4  17        5.07        8.52      1.92 o 
   0   5  17        0.23        1.17      0.84 o 
   1   5  17        3.63        3.47      0.78 o 
   2   5  17        1.15        1.93      1.59 o 
   3   5  17        1.24        1.10      1.08 o 
   0   6  17        1.56        2.45      1.28 o 
   1   6  17        3.61        2.43      1.27 o 
   2   6  17        1.57        1.60      1.14 o 
   3   6  17        5.34        5.53      2.28 o 
   0   0  18       23.68       29.54      3.22 o 
   1   0  18        1.07        1.44      0.95 o 
   2   0  18        0.82        0.30      0.83 o 
   0   1  18        1.52        2.71      0.94 o 
   1   1  18        5.57        8.89      1.13 o 
   2   1  18        0.12        0.20      0.57 o 
   0   2  18        1.03        0.92      0.80 o 
   1   2  18        6.43        7.73      1.04 o 
   2   2  18        1.06        0.74      0.83 o 
   0   3  18        0.25        1.23      1.05 o 
   1   3  18        9.62       14.69      1.63 o 
   2   3  18        2.57        3.14      1.10 o 
   3   3  18        0.27        1.66      1.41 o 
   0   4  18        8.47       11.00      1.97 o 
   1   4  18        5.44        6.35      1.26 o 
   2   4  18        0.22        1.98      1.86 o 
   0   5  18        4.44        9.00      2.90 o 
   1   5  18        1.51        1.55      1.46 o 
                                                 
